# Supplementary material for: σ-Bond electron delocalization of branched oligogermanes and germanium containing oligosilanes
Source: Inorganica Chim Acta. 2014 Oct 1;422:120–33. doi: 10.1016/j.ica.2014.07.005 (PMC4236089; doi:10.1016/j.ica.2014.07.005)
Supplement: Supplementary data 1 [file mmc1.zip]

Archive with 2 entries (2 files):
- all.cif
- checkcif_all.pdf
