# Supplementary material for: σ-Bond electron delocalization of branched oligogermanes and germanium containing oligosilanes
Source: Inorganica Chim Acta. 2014 Oct 1;422:120–33. doi: 10.1016/j.ica.2014.07.005 (PMC4236089; doi:10.1016/j.ica.2014.07.005)
Supplement: Supplementary data 1 [file mmc1.zip › all.cif]

data_9_1056j
 
_audit_creation_method            SHELXL-97
_chemical_name_systematic
;
 ?
;
_chemical_name_common             ?
_chemical_melting_point           ?
_chemical_formula_moiety          ?
_chemical_formula_sum
 'C27 H42 Ge Si4'
_chemical_formula_weight          551.56
 
loop_
 _atom_type_symbol
 _atom_type_description
 _atom_type_scat_dispersion_real
 _atom_type_scat_dispersion_imag
 _atom_type_scat_source
 'C'  'C'   0.0033   0.0016
 'International Tables Vol C Tables 4.2.6.8 and 6.1.1.4'
 'H'  'H'   0.0000   0.0000
 'International Tables Vol C Tables 4.2.6.8 and 6.1.1.4'
 'Si'  'Si'   0.0817   0.0704
 'International Tables Vol C Tables 4.2.6.8 and 6.1.1.4'
 'Ge'  'Ge'   0.1547   1.8001
 'International Tables Vol C Tables 4.2.6.8 and 6.1.1.4'
 
_symmetry_cell_setting            monoclinic
_symmetry_space_group_name_H-M    C2/c
 
loop_
 _symmetry_equiv_pos_as_xyz
 'x, y, z'
 '-x, y, -z+1/2'
 'x+1/2, y+1/2, z'
 '-x+1/2, y+1/2, -z+1/2'
 '-x, -y, -z'
 'x, -y, z-1/2'
 '-x+1/2, -y+1/2, -z'
 'x+1/2, -y+1/2, z-1/2'
 
_cell_length_a                    16.881(3)
_cell_length_b                    9.822(2)
_cell_length_c                    36.650(7)
_cell_angle_alpha                 90.00
_cell_angle_beta                  91.48(3)
_cell_angle_gamma                 90.00
_cell_volume                      6075(2)
_cell_formula_units_Z             8
_cell_measurement_temperature     100(2)
_cell_measurement_reflns_used     8347
_cell_measurement_theta_min       4.436
_cell_measurement_theta_max       52.422
 
_exptl_crystal_description        blocks
_exptl_crystal_colour             colorless
_exptl_crystal_size_max           0.36
_exptl_crystal_size_mid           0.28
_exptl_crystal_size_min           0.22
_exptl_crystal_density_meas       ?
_exptl_crystal_density_diffrn     1.206
_exptl_crystal_density_method     'not measured'
_exptl_crystal_F_000              2336
_exptl_absorpt_coefficient_mu     1.180
_exptl_absorpt_correction_type    multi-scan
_exptl_absorpt_correction_T_min   0.6761
_exptl_absorpt_correction_T_max   0.7814
_exptl_absorpt_process_details    SADABS
 
_exptl_special_details
;
 ?
;
 
_diffrn_ambient_temperature       100(2)
_diffrn_radiation_wavelength      0.71073
_diffrn_radiation_type            MoK\a
_diffrn_radiation_source          'fine-focus sealed tube'
_diffrn_radiation_monochromator   graphite
_diffrn_measurement_device_type   'SMART APEX' 
_diffrn_measurement_method        '\w scans'
_diffrn_detector_area_resol_mean  ?
_diffrn_standards_number          ?
_diffrn_standards_interval_count  ?
_diffrn_standards_interval_time   ?
_diffrn_standards_decay_%         ?
_diffrn_reflns_number             23713
_diffrn_reflns_av_R_equivalents   0.0418
_diffrn_reflns_av_sigmaI/netI     0.0381
_diffrn_reflns_limit_h_min        -21
_diffrn_reflns_limit_h_max        20
_diffrn_reflns_limit_k_min        -12
_diffrn_reflns_limit_k_max        12
_diffrn_reflns_limit_l_min        -45
_diffrn_reflns_limit_l_max        45
_diffrn_reflns_theta_min          2.22
_diffrn_reflns_theta_max          26.37
_reflns_number_total              6196
_reflns_number_gt                 5747
_reflns_threshold_expression      >2sigma(I)
 
_computing_data_collection        'Bruker XSCANS'
_computing_cell_refinement        'Bruker XSCANS'
_computing_data_reduction         'Bruker SHELXTL'
_computing_structure_solution     'SHELXS-97 (Sheldrick, 1990)'
_computing_structure_refinement   'SHELXL-97 (Sheldrick, 1997)'
_computing_molecular_graphics     'Bruker SHELXTL'
_computing_publication_material   'Bruker SHELXTL'
 
_refine_special_details
;
 Refinement of F^2^ against ALL reflections.  The weighted R-factor wR and
 goodness of fit S are based on F^2^, conventional R-factors R are based
 on F, with F set to zero for negative F^2^. The threshold expression of
 F^2^ > 2sigma(F^2^) is used only for calculating R-factors(gt) etc. and is
 not relevant to the choice of reflections for refinement.  R-factors based
 on F^2^ are statistically about twice as large as those based on F, and R-
 factors based on ALL data will be even larger.
;
 
_refine_ls_structure_factor_coef  Fsqd
_refine_ls_matrix_type            full
_refine_ls_weighting_scheme       calc
_refine_ls_weighting_details
 'calc w=1/[\s^2^(Fo^2^)+(0.0414P)^2^+10.5553P] where P=(Fo^2^+2Fc^2^)/3'
_atom_sites_solution_primary      direct
_atom_sites_solution_secondary    difmap
_atom_sites_solution_hydrogens    geom
_refine_ls_hydrogen_treatment     constr
_refine_ls_extinction_method      none
_refine_ls_extinction_coef        ?
_refine_ls_number_reflns          6196
_refine_ls_number_parameters      298
_refine_ls_number_restraints      0
_refine_ls_R_factor_all           0.0492
_refine_ls_R_factor_gt            0.0445
_refine_ls_wR_factor_ref          0.0995
_refine_ls_wR_factor_gt           0.0970
_refine_ls_goodness_of_fit_ref    1.145
_refine_ls_restrained_S_all       1.145
_refine_ls_shift/su_max           0.001
_refine_ls_shift/su_mean          0.000
 
loop_
 _atom_site_label
 _atom_site_type_symbol
 _atom_site_fract_x
 _atom_site_fract_y
 _atom_site_fract_z
 _atom_site_U_iso_or_equiv
 _atom_site_adp_type
 _atom_site_occupancy
 _atom_site_symmetry_multiplicity
 _atom_site_calc_flag
 _atom_site_refinement_flags
 _atom_site_disorder_assembly
 _atom_site_disorder_group
Ge1 Ge 0.157242(15) 0.93457(3) 0.151885(7) 0.01350(9) Uani 1 1 d . . .
Si1 Si 0.11750(4) 0.90571(7) 0.088924(19) 0.01312(15) Uani 1 1 d . . .
Si2 Si 0.08411(4) 1.11451(8) 0.179424(19) 0.01778(17) Uani 1 1 d . . .
Si3 Si 0.29453(4) 0.99665(8) 0.15706(2) 0.01823(17) Uani 1 1 d . . .
Si4 Si 0.13636(4) 0.73533(7) 0.18800(2) 0.01879(17) Uani 1 1 d . . .
C1 C 0.19595(14) 0.9821(3) 0.05954(7) 0.0135(5) Uani 1 1 d . . .
C2 C 0.23791(16) 0.9073(3) 0.03399(7) 0.0168(5) Uani 1 1 d . . .
H2 H 0.2247 0.8145 0.0298 0.020 Uiso 1 1 calc R . .
C3 C 0.29854(16) 0.9664(3) 0.01457(7) 0.0194(6) Uani 1 1 d . . .
H3 H 0.3270 0.9136 -0.0024 0.023 Uiso 1 1 calc R . .
C4 C 0.31753(16) 1.1021(3) 0.01992(7) 0.0208(6) Uani 1 1 d . . .
H4 H 0.3591 1.1426 0.0067 0.025 Uiso 1 1 calc R . .
C5 C 0.27584(17) 1.1784(3) 0.04459(7) 0.0218(6) Uani 1 1 d . . .
H5 H 0.2883 1.2719 0.0481 0.026 Uiso 1 1 calc R . .
C6 C 0.21599(16) 1.1191(3) 0.06422(7) 0.0186(6) Uani 1 1 d . . .
H6 H 0.1880 1.1726 0.0812 0.022 Uiso 1 1 calc R . .
C7 C 0.10441(15) 0.7203(3) 0.07771(7) 0.0149(5) Uani 1 1 d . . .
C8 C 0.16471(16) 0.6269(3) 0.08661(7) 0.0167(5) Uani 1 1 d . . .
H8 H 0.2128 0.6590 0.0975 0.020 Uiso 1 1 calc R . .
C9 C 0.15573(16) 0.4888(3) 0.07988(7) 0.0186(6) Uani 1 1 d . . .
H9 H 0.1975 0.4276 0.0860 0.022 Uiso 1 1 calc R . .
C10 C 0.08574(17) 0.4401(3) 0.06421(7) 0.0206(6) Uani 1 1 d . . .
H10 H 0.0792 0.3453 0.0600 0.025 Uiso 1 1 calc R . .
C11 C 0.03493(16) 0.6681(3) 0.06131(7) 0.0203(6) Uani 1 1 d . . .
H11 H -0.0067 0.7288 0.0545 0.024 Uiso 1 1 calc R . .
C12 C 0.02553(16) 0.5292(3) 0.05471(8) 0.0212(6) Uani 1 1 d . . .
H12 H -0.0222 0.4960 0.0437 0.025 Uiso 1 1 calc R . .
C13 C 0.02007(15) 0.9899(3) 0.07712(7) 0.0149(5) Uani 1 1 d . . .
C14 C -0.04597(16) 0.9630(3) 0.09780(7) 0.0200(6) Uani 1 1 d . . .
H14 H -0.0404 0.9069 0.1188 0.024 Uiso 1 1 calc R . .
C15 C 0.00985(16) 1.0726(3) 0.04628(7) 0.0200(6) Uani 1 1 d . . .
H15 H 0.0540 1.0929 0.0317 0.024 Uiso 1 1 calc R . .
C16 C -0.11974(16) 1.0162(3) 0.08853(8) 0.0244(6) Uani 1 1 d . . .
H16 H -0.1640 0.9967 0.1032 0.029 Uiso 1 1 calc R . .
C17 C -0.12892(18) 1.0976(3) 0.05803(8) 0.0289(7) Uani 1 1 d . . .
H17 H -0.1795 1.1343 0.0517 0.035 Uiso 1 1 calc R . .
C18 C -0.06445(17) 1.1256(3) 0.03674(8) 0.0259(6) Uani 1 1 d . . .
H18 H -0.0708 1.1809 0.0156 0.031 Uiso 1 1 calc R . .
C19 C 0.35611(17) 0.9010(3) 0.12401(8) 0.0294(7) Uani 1 1 d . . .
H19A H 0.4120 0.9256 0.1278 0.044 Uiso 1 1 calc R . .
H19B H 0.3391 0.9243 0.0990 0.044 Uiso 1 1 calc R . .
H19C H 0.3496 0.8030 0.1279 0.044 Uiso 1 1 calc R . .
C20 C 0.33120(17) 0.9517(3) 0.20430(8) 0.0258(6) Uani 1 1 d . . .
H20A H 0.3280 0.8529 0.2077 0.039 Uiso 1 1 calc R . .
H20B H 0.2984 0.9973 0.2223 0.039 Uiso 1 1 calc R . .
H20C H 0.3864 0.9813 0.2076 0.039 Uiso 1 1 calc R . .
C21 C 0.31037(17) 1.1841(3) 0.15040(8) 0.0255(6) Uani 1 1 d . . .
H21A H 0.3656 1.2071 0.1566 0.038 Uiso 1 1 calc R . .
H21B H 0.2751 1.2351 0.1663 0.038 Uiso 1 1 calc R . .
H21C H 0.2987 1.2081 0.1249 0.038 Uiso 1 1 calc R . .
C22 C 0.13969(19) 1.1764(3) 0.22140(8) 0.0283(7) Uani 1 1 d . . .
H22A H 0.1920 1.2097 0.2146 0.042 Uiso 1 1 calc R . .
H22B H 0.1461 1.1013 0.2388 0.042 Uiso 1 1 calc R . .
H22C H 0.1100 1.2504 0.2326 0.042 Uiso 1 1 calc R . .
C23 C 0.07315(18) 1.2617(3) 0.14742(8) 0.0267(6) Uani 1 1 d . . .
H23A H 0.0411 1.2342 0.1260 0.040 Uiso 1 1 calc R . .
H23B H 0.1256 1.2910 0.1397 0.040 Uiso 1 1 calc R . .
H23C H 0.0470 1.3372 0.1598 0.040 Uiso 1 1 calc R . .
C24 C -0.01763(17) 1.0622(3) 0.19362(9) 0.0297(7) Uani 1 1 d . . .
H24A H -0.0421 1.1370 0.2070 0.045 Uiso 1 1 calc R . .
H24B H -0.0136 0.9818 0.2094 0.045 Uiso 1 1 calc R . .
H24C H -0.0503 1.0407 0.1719 0.045 Uiso 1 1 calc R . .
C25 C 0.21460(18) 0.6008(3) 0.18353(8) 0.0270(6) Uani 1 1 d . . .
H25A H 0.2053 0.5276 0.2011 0.040 Uiso 1 1 calc R . .
H25B H 0.2669 0.6410 0.1885 0.040 Uiso 1 1 calc R . .
H25C H 0.2124 0.5637 0.1587 0.040 Uiso 1 1 calc R . .
C26 C 0.03763(18) 0.6577(3) 0.17599(9) 0.0311(7) Uani 1 1 d . . .
H26A H 0.0367 0.6291 0.1504 0.047 Uiso 1 1 calc R . .
H26B H -0.0043 0.7250 0.1797 0.047 Uiso 1 1 calc R . .
H26C H 0.0288 0.5785 0.1916 0.047 Uiso 1 1 calc R . .
C27 C 0.1347(2) 0.7878(3) 0.23725(8) 0.0291(7) Uani 1 1 d . . .
H27A H 0.1242 0.7080 0.2524 0.044 Uiso 1 1 calc R . .
H27B H 0.0930 0.8558 0.2405 0.044 Uiso 1 1 calc R . .
H27C H 0.1861 0.8270 0.2445 0.044 Uiso 1 1 calc R . .
 
loop_
 _atom_site_aniso_label
 _atom_site_aniso_U_11
 _atom_site_aniso_U_22
 _atom_site_aniso_U_33
 _atom_site_aniso_U_23
 _atom_site_aniso_U_13
 _atom_site_aniso_U_12
Ge1 0.01369(15) 0.01387(15) 0.01288(14) 0.00038(10) -0.00089(10) 0.00009(10)
Si1 0.0127(3) 0.0124(3) 0.0142(3) -0.0009(3) -0.0010(3) 0.0010(3)
Si2 0.0211(4) 0.0180(4) 0.0143(4) -0.0012(3) 0.0016(3) 0.0016(3)
Si3 0.0151(4) 0.0221(4) 0.0174(4) 0.0003(3) -0.0024(3) -0.0014(3)
Si4 0.0214(4) 0.0167(4) 0.0183(4) 0.0036(3) 0.0004(3) 0.0005(3)
C1 0.0118(12) 0.0170(12) 0.0116(12) 0.0032(10) -0.0032(10) 0.0011(10)
C2 0.0202(13) 0.0146(12) 0.0154(13) -0.0010(10) -0.0026(10) 0.0003(10)
C3 0.0189(13) 0.0235(14) 0.0158(13) -0.0014(11) 0.0000(11) 0.0035(11)
C4 0.0200(14) 0.0245(14) 0.0178(13) 0.0047(11) 0.0004(11) -0.0031(11)
C5 0.0257(15) 0.0173(13) 0.0225(14) 0.0002(11) -0.0006(12) -0.0011(11)
C6 0.0189(13) 0.0204(13) 0.0165(13) -0.0009(10) 0.0002(11) 0.0042(11)
C7 0.0177(13) 0.0158(12) 0.0113(12) -0.0010(9) 0.0019(10) -0.0008(10)
C8 0.0181(13) 0.0171(13) 0.0150(13) 0.0001(10) 0.0013(10) -0.0006(11)
C9 0.0195(14) 0.0175(13) 0.0188(13) 0.0009(10) 0.0036(11) 0.0017(11)
C10 0.0281(15) 0.0147(13) 0.0191(13) -0.0004(10) 0.0051(11) -0.0019(11)
C11 0.0160(13) 0.0208(14) 0.0240(14) -0.0008(11) -0.0020(11) 0.0024(11)
C12 0.0196(14) 0.0217(14) 0.0221(14) -0.0018(11) -0.0029(11) -0.0044(11)
C13 0.0133(12) 0.0152(12) 0.0161(13) -0.0050(10) -0.0038(10) 0.0037(10)
C14 0.0203(14) 0.0196(13) 0.0201(14) 0.0007(11) -0.0001(11) 0.0019(11)
C15 0.0184(13) 0.0208(14) 0.0209(14) -0.0021(11) -0.0004(11) 0.0011(11)
C16 0.0150(13) 0.0294(16) 0.0289(16) -0.0048(12) 0.0002(12) 0.0032(12)
C17 0.0189(14) 0.0393(18) 0.0284(16) -0.0015(13) -0.0032(12) 0.0114(13)
C18 0.0266(15) 0.0300(16) 0.0207(14) 0.0037(12) -0.0058(12) 0.0091(13)
C19 0.0191(14) 0.0410(18) 0.0279(16) -0.0055(13) -0.0019(12) 0.0059(13)
C20 0.0215(14) 0.0291(16) 0.0264(15) 0.0031(12) -0.0083(12) -0.0069(12)
C21 0.0241(15) 0.0256(15) 0.0266(15) 0.0040(12) -0.0038(12) -0.0082(12)
C22 0.0341(17) 0.0303(16) 0.0205(15) -0.0058(12) 0.0000(13) -0.0006(13)
C23 0.0333(16) 0.0212(14) 0.0257(15) 0.0036(12) 0.0007(13) 0.0058(13)
C24 0.0232(15) 0.0382(18) 0.0280(16) -0.0041(13) 0.0068(13) 0.0039(13)
C25 0.0332(17) 0.0210(14) 0.0266(16) 0.0030(12) -0.0014(13) 0.0058(13)
C26 0.0261(16) 0.0273(16) 0.0399(18) 0.0060(14) 0.0017(14) -0.0081(13)
C27 0.0416(18) 0.0267(16) 0.0193(14) 0.0078(12) 0.0052(13) 0.0057(14)
 
_geom_special_details
;
 All esds (except the esd in the dihedral angle between two l.s. planes)
 are estimated using the full covariance matrix.  The cell esds are taken
 into account individually in the estimation of esds in distances, angles
 and torsion angles; correlations between esds in cell parameters are only
 used when they are defined by crystal symmetry.  An approximate (isotropic)
 treatment of cell esds is used for estimating esds involving l.s. planes.
;
 
loop_
 _geom_bond_atom_site_label_1
 _geom_bond_atom_site_label_2
 _geom_bond_distance
 _geom_bond_site_symmetry_2
 _geom_bond_publ_flag
Ge1 Si4 2.3937(9) . ?
Ge1 Si2 2.3938(9) . ?
Ge1 Si3 2.3992(9) . ?
Ge1 Si1 2.4032(9) . ?
Si1 C7 1.879(3) . ?
Si1 C13 1.881(3) . ?
Si1 C1 1.884(3) . ?
Si2 C23 1.868(3) . ?
Si2 C24 1.879(3) . ?
Si2 C22 1.882(3) . ?
Si3 C19 1.869(3) . ?
Si3 C20 1.876(3) . ?
Si3 C21 1.878(3) . ?
Si4 C26 1.875(3) . ?
Si4 C27 1.878(3) . ?
Si4 C25 1.878(3) . ?
C1 C6 1.397(4) . ?
C1 C2 1.397(4) . ?
C2 C3 1.389(4) . ?
C3 C4 1.384(4) . ?
C4 C5 1.381(4) . ?
C5 C6 1.384(4) . ?
C7 C11 1.401(4) . ?
C7 C8 1.402(4) . ?
C8 C9 1.386(4) . ?
C9 C10 1.386(4) . ?
C10 C12 1.379(4) . ?
C11 C12 1.393(4) . ?
C13 C14 1.389(4) . ?
C13 C15 1.399(4) . ?
C14 C16 1.385(4) . ?
C15 C18 1.394(4) . ?
C16 C17 1.380(4) . ?
C17 C18 1.383(4) . ?
 
loop_
 _geom_angle_atom_site_label_1
 _geom_angle_atom_site_label_2
 _geom_angle_atom_site_label_3
 _geom_angle
 _geom_angle_site_symmetry_1
 _geom_angle_site_symmetry_3
 _geom_angle_publ_flag
Si4 Ge1 Si2 106.59(3) . . ?
Si4 Ge1 Si3 108.65(3) . . ?
Si2 Ge1 Si3 106.66(3) . . ?
Si4 Ge1 Si1 113.15(3) . . ?
Si2 Ge1 Si1 110.96(3) . . ?
Si3 Ge1 Si1 110.55(4) . . ?
C7 Si1 C13 106.17(11) . . ?
C7 Si1 C1 109.97(11) . . ?
C13 Si1 C1 108.47(11) . . ?
C7 Si1 Ge1 110.65(8) . . ?
C13 Si1 Ge1 112.94(8) . . ?
C1 Si1 Ge1 108.59(8) . . ?
C23 Si2 C24 107.99(14) . . ?
C23 Si2 C22 107.61(14) . . ?
C24 Si2 C22 107.57(14) . . ?
C23 Si2 Ge1 110.51(10) . . ?
C24 Si2 Ge1 113.59(10) . . ?
C22 Si2 Ge1 109.35(10) . . ?
C19 Si3 C20 107.68(14) . . ?
C19 Si3 C21 108.98(15) . . ?
C20 Si3 C21 107.83(13) . . ?
C19 Si3 Ge1 111.92(10) . . ?
C20 Si3 Ge1 107.94(10) . . ?
C21 Si3 Ge1 112.30(10) . . ?
C26 Si4 C27 107.59(15) . . ?
C26 Si4 C25 108.44(14) . . ?
C27 Si4 C25 107.74(14) . . ?
C26 Si4 Ge1 110.20(10) . . ?
C27 Si4 Ge1 108.25(10) . . ?
C25 Si4 Ge1 114.38(10) . . ?
C6 C1 C2 117.6(2) . . ?
C6 C1 Si1 119.02(19) . . ?
C2 C1 Si1 123.35(19) . . ?
C3 C2 C1 121.1(2) . . ?
C4 C3 C2 120.1(3) . . ?
C5 C4 C3 119.7(3) . . ?
C4 C5 C6 120.2(3) . . ?
C5 C6 C1 121.3(2) . . ?
C11 C7 C8 117.1(2) . . ?
C11 C7 Si1 122.7(2) . . ?
C8 C7 Si1 120.17(19) . . ?
C9 C8 C7 121.5(2) . . ?
C10 C9 C8 120.0(2) . . ?
C12 C10 C9 120.0(2) . . ?
C12 C11 C7 121.5(2) . . ?
C10 C12 C11 119.8(3) . . ?
C14 C13 C15 117.8(2) . . ?
C14 C13 Si1 120.0(2) . . ?
C15 C13 Si1 122.0(2) . . ?
C16 C14 C13 121.6(3) . . ?
C18 C15 C13 120.7(3) . . ?
C17 C16 C14 119.9(3) . . ?
C16 C17 C18 119.9(3) . . ?
C17 C18 C15 120.0(3) . . ?
 
loop_
 _geom_torsion_atom_site_label_1
 _geom_torsion_atom_site_label_2
 _geom_torsion_atom_site_label_3
 _geom_torsion_atom_site_label_4
 _geom_torsion
 _geom_torsion_site_symmetry_1
 _geom_torsion_site_symmetry_2
 _geom_torsion_site_symmetry_3
 _geom_torsion_site_symmetry_4
 _geom_torsion_publ_flag
Si4 Ge1 Si1 C7 -15.70(9) . . . . ?
Si2 Ge1 Si1 C7 -135.45(9) . . . . ?
Si3 Ge1 Si1 C7 106.42(9) . . . . ?
Si4 Ge1 Si1 C13 103.16(9) . . . . ?
Si2 Ge1 Si1 C13 -16.59(10) . . . . ?
Si3 Ge1 Si1 C13 -134.72(9) . . . . ?
Si4 Ge1 Si1 C1 -136.48(9) . . . . ?
Si2 Ge1 Si1 C1 103.77(9) . . . . ?
Si3 Ge1 Si1 C1 -14.36(9) . . . . ?
Si4 Ge1 Si2 C23 -164.83(11) . . . . ?
Si3 Ge1 Si2 C23 79.23(11) . . . . ?
Si1 Ge1 Si2 C23 -41.23(11) . . . . ?
Si4 Ge1 Si2 C24 -43.28(12) . . . . ?
Si3 Ge1 Si2 C24 -159.22(11) . . . . ?
Si1 Ge1 Si2 C24 80.31(12) . . . . ?
Si4 Ge1 Si2 C22 76.88(11) . . . . ?
Si3 Ge1 Si2 C22 -39.05(11) . . . . ?
Si1 Ge1 Si2 C22 -159.52(11) . . . . ?
Si4 Ge1 Si3 C19 84.81(12) . . . . ?
Si2 Ge1 Si3 C19 -160.64(11) . . . . ?
Si1 Ge1 Si3 C19 -39.92(12) . . . . ?
Si4 Ge1 Si3 C20 -33.52(11) . . . . ?
Si2 Ge1 Si3 C20 81.03(11) . . . . ?
Si1 Ge1 Si3 C20 -158.24(10) . . . . ?
Si4 Ge1 Si3 C21 -152.25(10) . . . . ?
Si2 Ge1 Si3 C21 -37.70(11) . . . . ?
Si1 Ge1 Si3 C21 83.03(11) . . . . ?
Si2 Ge1 Si4 C26 79.47(12) . . . . ?
Si3 Ge1 Si4 C26 -165.93(11) . . . . ?
Si1 Ge1 Si4 C26 -42.75(12) . . . . ?
Si2 Ge1 Si4 C27 -37.94(11) . . . . ?
Si3 Ge1 Si4 C27 76.66(12) . . . . ?
Si1 Ge1 Si4 C27 -160.17(11) . . . . ?
Si2 Ge1 Si4 C25 -158.06(11) . . . . ?
Si3 Ge1 Si4 C25 -43.46(11) . . . . ?
Si1 Ge1 Si4 C25 79.71(11) . . . . ?
C7 Si1 C1 C6 -178.59(19) . . . . ?
C13 Si1 C1 C6 65.7(2) . . . . ?
Ge1 Si1 C1 C6 -57.4(2) . . . . ?
C7 Si1 C1 C2 -1.2(2) . . . . ?
C13 Si1 C1 C2 -116.9(2) . . . . ?
Ge1 Si1 C1 C2 120.1(2) . . . . ?
C6 C1 C2 C3 1.4(4) . . . . ?
Si1 C1 C2 C3 -176.0(2) . . . . ?
C1 C2 C3 C4 -1.0(4) . . . . ?
C2 C3 C4 C5 -0.1(4) . . . . ?
C3 C4 C5 C6 0.8(4) . . . . ?
C4 C5 C6 C1 -0.4(4) . . . . ?
C2 C1 C6 C5 -0.7(4) . . . . ?
Si1 C1 C6 C5 176.8(2) . . . . ?
C13 Si1 C7 C11 4.2(2) . . . . ?
C1 Si1 C7 C11 -113.0(2) . . . . ?
Ge1 Si1 C7 C11 127.1(2) . . . . ?
C13 Si1 C7 C8 -174.1(2) . . . . ?
C1 Si1 C7 C8 68.7(2) . . . . ?
Ge1 Si1 C7 C8 -51.2(2) . . . . ?
C11 C7 C8 C9 -0.7(4) . . . . ?
Si1 C7 C8 C9 177.7(2) . . . . ?
C7 C8 C9 C10 -0.4(4) . . . . ?
C8 C9 C10 C12 1.1(4) . . . . ?
C8 C7 C11 C12 1.1(4) . . . . ?
Si1 C7 C11 C12 -177.2(2) . . . . ?
C9 C10 C12 C11 -0.7(4) . . . . ?
C7 C11 C12 C10 -0.4(4) . . . . ?
C7 Si1 C13 C14 69.2(2) . . . . ?
C1 Si1 C13 C14 -172.7(2) . . . . ?
Ge1 Si1 C13 C14 -52.2(2) . . . . ?
C7 Si1 C13 C15 -106.2(2) . . . . ?
C1 Si1 C13 C15 11.9(2) . . . . ?
Ge1 Si1 C13 C15 132.3(2) . . . . ?
C15 C13 C14 C16 -0.2(4) . . . . ?
Si1 C13 C14 C16 -175.8(2) . . . . ?
C14 C13 C15 C18 -0.2(4) . . . . ?
Si1 C13 C15 C18 175.3(2) . . . . ?
C13 C14 C16 C17 0.2(4) . . . . ?
C14 C16 C17 C18 0.2(5) . . . . ?
C16 C17 C18 C15 -0.6(5) . . . . ?
C13 C15 C18 C17 0.6(4) . . . . ?
 
_diffrn_measured_fraction_theta_max    0.997
_diffrn_reflns_theta_full              26.37
_diffrn_measured_fraction_theta_full   0.997
_refine_diff_density_max    0.686
_refine_diff_density_min   -0.286
_refine_diff_density_rms    0.080

#===END

data_10_845j
 
_audit_creation_method            SHELXL-97
_chemical_name_systematic
;
 ?
;
_chemical_name_common             ?
_chemical_melting_point           ?
_chemical_formula_moiety          ?
_chemical_formula_sum
 'C20 H60 Ge2 Si7'
_chemical_formula_weight          642.49
 
loop_
 _atom_type_symbol
 _atom_type_description
 _atom_type_scat_dispersion_real
 _atom_type_scat_dispersion_imag
 _atom_type_scat_source
 'C'  'C'   0.0033   0.0016
 'International Tables Vol C Tables 4.2.6.8 and 6.1.1.4'
 'H'  'H'   0.0000   0.0000
 'International Tables Vol C Tables 4.2.6.8 and 6.1.1.4'
 'Si'  'Si'   0.0817   0.0704
 'International Tables Vol C Tables 4.2.6.8 and 6.1.1.4'
 'Ge'  'Ge'   0.1547   1.8001
 'International Tables Vol C Tables 4.2.6.8 and 6.1.1.4'
 
_symmetry_cell_setting            monoclinic
_symmetry_space_group_name_H-M    C2/c
 
loop_
 _symmetry_equiv_pos_as_xyz
 'x, y, z'
 '-x, y, -z+1/2'
 'x+1/2, y+1/2, z'
 '-x+1/2, y+1/2, -z+1/2'
 '-x, -y, -z'
 'x, -y, z-1/2'
 '-x+1/2, -y+1/2, -z'
 'x+1/2, -y+1/2, z-1/2'
 
_cell_length_a                    17.055(3)
_cell_length_b                    9.2847(19)
_cell_length_c                    24.665(5)
_cell_angle_alpha                 90.00
_cell_angle_beta                  107.01(3)
_cell_angle_gamma                 90.00
_cell_volume                      3734.7(13)
_cell_formula_units_Z             4
_cell_measurement_temperature     240(2)
_cell_measurement_reflns_used     6276
_cell_measurement_theta_min       4.978
_cell_measurement_theta_max       52.529
 
_exptl_crystal_description        blocks
_exptl_crystal_colour             colorless
_exptl_crystal_size_max           0.40
_exptl_crystal_size_mid           0.33
_exptl_crystal_size_min           0.15
_exptl_crystal_density_meas       ?
_exptl_crystal_density_diffrn     1.143
_exptl_crystal_density_method     'not measured'
_exptl_crystal_F_000              1368
_exptl_absorpt_coefficient_mu     1.842
_exptl_absorpt_correction_type    multi-scan
_exptl_absorpt_correction_T_min   0.5262
_exptl_absorpt_correction_T_max   0.7696
_exptl_absorpt_process_details    SADABS
 
_exptl_special_details
;
 ?
;
 
_diffrn_ambient_temperature       240(2)
_diffrn_radiation_wavelength      0.71073
_diffrn_radiation_type            MoK\a
_diffrn_radiation_source          'fine-focus sealed tube'
_diffrn_radiation_monochromator   graphite
_diffrn_measurement_device_type   'SMART APEX' 
_diffrn_measurement_method        '\w scans' 
_diffrn_detector_area_resol_mean  ?
_diffrn_standards_number          ?
_diffrn_standards_interval_count  ?
_diffrn_standards_interval_time   ?
_diffrn_standards_decay_%         ?
_diffrn_reflns_number             14488
_diffrn_reflns_av_R_equivalents   0.0302
_diffrn_reflns_av_sigmaI/netI     0.0273
_diffrn_reflns_limit_h_min        -21
_diffrn_reflns_limit_h_max        21
_diffrn_reflns_limit_k_min        -11
_diffrn_reflns_limit_k_max        11
_diffrn_reflns_limit_l_min        -30
_diffrn_reflns_limit_l_max        30
_diffrn_reflns_theta_min          1.73
_diffrn_reflns_theta_max          26.36
_reflns_number_total              3811
_reflns_number_gt                 3253
_reflns_threshold_expression      >2sigma(I)
 
_computing_data_collection        'Bruker XSCANS'
_computing_cell_refinement        'Bruker XSCANS'
_computing_data_reduction         'Bruker SHELXTL'
_computing_structure_solution     'SHELXS-97 (Sheldrick, 1990)'
_computing_structure_refinement   'SHELXL-97 (Sheldrick, 1997)'
_computing_molecular_graphics     'Bruker SHELXTL'
_computing_publication_material   'Bruker SHELXTL'
 
_refine_special_details
;
 Refinement of F^2^ against ALL reflections.  The weighted R-factor wR and
 goodness of fit S are based on F^2^, conventional R-factors R are based
 on F, with F set to zero for negative F^2^. The threshold expression of
 F^2^ > 2sigma(F^2^) is used only for calculating R-factors(gt) etc. and is
 not relevant to the choice of reflections for refinement.  R-factors based
 on F^2^ are statistically about twice as large as those based on F, and R-
 factors based on ALL data will be even larger.
;
 
_refine_ls_structure_factor_coef  Fsqd
_refine_ls_matrix_type            full
_refine_ls_weighting_scheme       calc
_refine_ls_weighting_details
 'calc w=1/[\s^2^(Fo^2^)+(0.0509P)^2^+0.8108P] where P=(Fo^2^+2Fc^2^)/3'
_atom_sites_solution_primary      direct
_atom_sites_solution_secondary    difmap
_atom_sites_solution_hydrogens    geom
_refine_ls_hydrogen_treatment     constr
_refine_ls_extinction_method      none
_refine_ls_extinction_coef        ?
_refine_ls_number_reflns          3811
_refine_ls_number_parameters      173
_refine_ls_number_restraints      0
_refine_ls_R_factor_all           0.0394
_refine_ls_R_factor_gt            0.0326
_refine_ls_wR_factor_ref          0.0872
_refine_ls_wR_factor_gt           0.0840
_refine_ls_goodness_of_fit_ref    1.052
_refine_ls_restrained_S_all       1.052
_refine_ls_shift/su_max           0.002
_refine_ls_shift/su_mean          0.016
 
loop_
 _atom_site_label
 _atom_site_type_symbol
 _atom_site_fract_x
 _atom_site_fract_y
 _atom_site_fract_z
 _atom_site_U_iso_or_equiv
 _atom_site_adp_type
 _atom_site_occupancy
 _atom_site_symmetry_multiplicity
 _atom_site_calc_flag
 _atom_site_refinement_flags
 _atom_site_disorder_assembly
 _atom_site_disorder_group
C4 C -0.1118(8) 0.7770(16) 0.4217(6) 0.142(7) Uani 0.516(16) 1 d P A 1
H4A H -0.1658 0.8045 0.4237 0.213 Uiso 0.516(16) 1 calc PR A 1
H4B H -0.0713 0.7990 0.4575 0.213 Uiso 0.516(16) 1 calc PR A 1
H4C H -0.1111 0.6745 0.4143 0.213 Uiso 0.516(16) 1 calc PR A 1
C5 C -0.1838(5) 0.855(2) 0.3036(4) 0.146(7) Uani 0.516(16) 1 d P A 1
H5A H -0.1999 0.7548 0.3015 0.219 Uiso 0.516(16) 1 calc PR A 1
H5B H -0.1747 0.8838 0.2681 0.219 Uiso 0.516(16) 1 calc PR A 1
H5C H -0.2268 0.9142 0.3105 0.219 Uiso 0.516(16) 1 calc PR A 1
C6 C -0.0794(7) 1.0664(11) 0.3812(11) 0.178(11) Uani 0.516(16) 1 d P A 1
H6A H -0.1339 1.1064 0.3746 0.266 Uiso 0.516(16) 1 calc PR A 1
H6B H -0.0511 1.1172 0.3581 0.266 Uiso 0.516(16) 1 calc PR A 1
H6C H -0.0491 1.0768 0.4209 0.266 Uiso 0.516(16) 1 calc PR A 1
C44 C -0.1705(9) 0.7603(15) 0.3424(14) 0.231(17) Uani 0.484(16) 1 d P A 2
H44A H -0.1869 0.7333 0.3754 0.346 Uiso 0.484(16) 1 calc PR A 2
H44B H -0.1544 0.6748 0.3257 0.346 Uiso 0.484(16) 1 calc PR A 2
H44C H -0.2161 0.8066 0.3149 0.346 Uiso 0.484(16) 1 calc PR A 2
C55 C -0.1222(10) 1.0547(15) 0.3248(7) 0.143(7) Uani 0.484(16) 1 d P A 2
H55A H -0.1798 1.0476 0.3037 0.215 Uiso 0.484(16) 1 calc PR A 2
H55B H -0.0905 1.0745 0.2988 0.215 Uiso 0.484(16) 1 calc PR A 2
H55C H -0.1145 1.1321 0.3523 0.215 Uiso 0.484(16) 1 calc PR A 2
C66 C -0.0617(10) 0.928(3) 0.4366(4) 0.242(17) Uani 0.484(16) 1 d P A 2
H66A H -0.1117 0.9399 0.4473 0.363 Uiso 0.484(16) 1 calc PR A 2
H66B H -0.0309 1.0172 0.4431 0.363 Uiso 0.484(16) 1 calc PR A 2
H66C H -0.0288 0.8519 0.4593 0.363 Uiso 0.484(16) 1 calc PR A 2
Ge1 Ge 0.031023(13) 0.78560(2) 0.340571(9) 0.04668(10) Uani 1 1 d . A .
Si1 Si 0.08455(5) 0.60143(8) 0.41054(3) 0.06266(19) Uani 1 1 d . . .
Si2 Si -0.08713(4) 0.88031(8) 0.36263(3) 0.0649(2) Uani 1 1 d . . .
Si3 Si 0.0000 0.66450(9) 0.2500 0.0536(2) Uani 1 2 d S . .
Si4 Si 0.13546(4) 0.96502(7) 0.35685(3) 0.06138(19) Uani 1 1 d . . .
C1 C 0.1825(2) 0.5223(5) 0.40584(15) 0.1059(12) Uani 1 1 d . . .
H1A H 0.2007 0.4487 0.4347 0.159 Uiso 1 1 calc R . .
H1B H 0.2238 0.5972 0.4117 0.159 Uiso 1 1 calc R . .
H1C H 0.1741 0.4797 0.3687 0.159 Uiso 1 1 calc R . .
C2 C 0.1083(3) 0.6748(4) 0.48428(14) 0.1138(13) Uani 1 1 d . . .
H2A H 0.0592 0.7169 0.4898 0.171 Uiso 1 1 calc R . .
H2B H 0.1505 0.7481 0.4898 0.171 Uiso 1 1 calc R . .
H2C H 0.1276 0.5975 0.5114 0.171 Uiso 1 1 calc R . .
C3 C 0.0118(3) 0.4474(4) 0.40387(18) 0.1159(13) Uani 1 1 d . . .
H3A H 0.0358 0.3757 0.4325 0.174 Uiso 1 1 calc R . .
H3B H 0.0011 0.4046 0.3665 0.174 Uiso 1 1 calc R . .
H3C H -0.0392 0.4819 0.4091 0.174 Uiso 1 1 calc R . .
C7 C 0.2324(2) 0.8869(4) 0.3483(2) 0.1251(16) Uani 1 1 d . A .
H7A H 0.2223 0.8505 0.3100 0.188 Uiso 1 1 calc R . .
H7B H 0.2507 0.8087 0.3751 0.188 Uiso 1 1 calc R . .
H7C H 0.2743 0.9609 0.3554 0.188 Uiso 1 1 calc R . .
C8 C 0.1016(2) 1.1212(4) 0.30926(19) 0.1170(14) Uani 1 1 d . A .
H8A H 0.0534 1.1639 0.3161 0.176 Uiso 1 1 calc R . .
H8B H 0.0883 1.0896 0.2701 0.176 Uiso 1 1 calc R . .
H8C H 0.1452 1.1920 0.3166 0.176 Uiso 1 1 calc R . .
C9 C 0.1602(3) 1.0392(5) 0.43011(16) 0.1188(14) Uani 1 1 d . A .
H9A H 0.1952 1.1231 0.4332 0.178 Uiso 1 1 calc R . .
H9B H 0.1884 0.9666 0.4571 0.178 Uiso 1 1 calc R . .
H9C H 0.1099 1.0667 0.4382 0.178 Uiso 1 1 calc R . .
C10 C 0.0898(2) 0.5427(4) 0.25279(13) 0.1041(13) Uani 1 1 d . A .
H10A H 0.0902 0.4629 0.2782 0.156 Uiso 1 1 calc R . .
H10B H 0.1404 0.5967 0.2665 0.156 Uiso 1 1 calc R . .
H10C H 0.0849 0.5060 0.2151 0.156 Uiso 1 1 calc R . .
 
loop_
 _atom_site_aniso_label
 _atom_site_aniso_U_11
 _atom_site_aniso_U_22
 _atom_site_aniso_U_33
 _atom_site_aniso_U_23
 _atom_site_aniso_U_13
 _atom_site_aniso_U_12
C4 0.133(10) 0.187(12) 0.145(11) 0.064(9) 0.102(9) 0.061(9)
C5 0.059(4) 0.27(2) 0.106(7) -0.052(8) 0.023(4) 0.012(8)
C6 0.123(9) 0.084(6) 0.37(3) -0.100(12) 0.141(15) -0.022(6)
C44 0.110(11) 0.120(9) 0.52(5) -0.107(17) 0.19(2) -0.054(8)
C55 0.164(12) 0.115(9) 0.193(13) 0.030(9) 0.116(11) 0.073(9)
C66 0.183(14) 0.47(5) 0.079(6) -0.056(13) 0.046(7) 0.17(2)
Ge1 0.04753(15) 0.04466(15) 0.05047(16) -0.00541(9) 0.01846(11) -0.00182(9)
Si1 0.0731(5) 0.0637(4) 0.0544(4) 0.0072(3) 0.0237(3) 0.0055(3)
Si2 0.0583(4) 0.0702(5) 0.0733(5) -0.0121(4) 0.0302(3) 0.0040(3)
Si3 0.0755(6) 0.0392(4) 0.0477(5) 0.000 0.0206(4) 0.000
Si4 0.0543(4) 0.0554(4) 0.0720(4) -0.0048(3) 0.0146(3) -0.0091(3)
C1 0.101(2) 0.134(3) 0.084(2) 0.029(2) 0.0288(18) 0.052(2)
C2 0.159(4) 0.123(3) 0.0566(18) 0.0035(19) 0.028(2) 0.032(3)
C3 0.125(3) 0.085(2) 0.132(3) 0.045(2) 0.030(2) -0.017(2)
C7 0.077(2) 0.095(3) 0.222(5) -0.017(3) 0.073(3) -0.0141(19)
C8 0.098(3) 0.088(2) 0.145(3) 0.037(2) 0.004(2) -0.030(2)
C9 0.130(3) 0.124(3) 0.094(2) -0.038(2) 0.019(2) -0.055(3)
C10 0.158(3) 0.089(2) 0.0636(18) 0.0071(16) 0.0300(19) 0.070(2)
 
_geom_special_details
;
 All esds (except the esd in the dihedral angle between two l.s. planes)
 are estimated using the full covariance matrix.  The cell esds are taken
 into account individually in the estimation of esds in distances, angles
 and torsion angles; correlations between esds in cell parameters are only
 used when they are defined by crystal symmetry.  An approximate (isotropic)
 treatment of cell esds is used for estimating esds involving l.s. planes.
;
 
loop_
 _geom_bond_atom_site_label_1
 _geom_bond_atom_site_label_2
 _geom_bond_distance
 _geom_bond_site_symmetry_2
 _geom_bond_publ_flag
C4 Si2 1.892(8) . ?
C5 Si2 1.867(9) . ?
C6 Si2 1.782(8) . ?
C44 Si2 1.760(11) . ?
C55 Si2 1.877(9) . ?
C66 Si2 1.803(9) . ?
Ge1 Si4 2.3854(8) . ?
Ge1 Si2 2.4023(8) . ?
Ge1 Si1 2.4112(9) . ?
Ge1 Si3 2.4172(6) . ?
Si1 C1 1.860(3) . ?
Si1 C3 1.868(4) . ?
Si1 C2 1.872(3) . ?
Si3 C10 1.889(3) 2 ?
Si3 C10 1.889(3) . ?
Si3 Ge1 2.4171(6) 2 ?
Si4 C8 1.849(4) . ?
Si4 C9 1.863(4) . ?
Si4 C7 1.872(3) . ?
 
loop_
 _geom_angle_atom_site_label_1
 _geom_angle_atom_site_label_2
 _geom_angle_atom_site_label_3
 _geom_angle
 _geom_angle_site_symmetry_1
 _geom_angle_site_symmetry_3
 _geom_angle_publ_flag
Si4 Ge1 Si2 109.92(3) . . ?
Si4 Ge1 Si1 105.49(4) . . ?
Si2 Ge1 Si1 105.34(3) . . ?
Si4 Ge1 Si3 115.54(3) . . ?
Si2 Ge1 Si3 114.10(3) . . ?
Si1 Ge1 Si3 105.44(3) . . ?
C1 Si1 C3 106.1(2) . . ?
C1 Si1 C2 105.14(19) . . ?
C3 Si1 C2 108.3(2) . . ?
C1 Si1 Ge1 113.23(11) . . ?
C3 Si1 Ge1 112.16(12) . . ?
C2 Si1 Ge1 111.48(13) . . ?
C44 Si2 C6 132.8(5) . . ?
C44 Si2 C66 112.2(10) . . ?
C6 Si2 C66 61.7(8) . . ?
C44 Si2 C5 40.9(8) . . ?
C6 Si2 C5 107.6(7) . . ?
C66 Si2 C5 135.7(6) . . ?
C44 Si2 C55 106.9(8) . . ?
C6 Si2 C55 44.0(6) . . ?
C66 Si2 C55 103.9(8) . . ?
C5 Si2 C55 68.9(6) . . ?
C44 Si2 C4 63.5(8) . . ?
C6 Si2 C4 108.1(7) . . ?
C66 Si2 C4 52.1(8) . . ?
C5 Si2 C4 101.1(6) . . ?
C55 Si2 C4 135.2(4) . . ?
C44 Si2 Ge1 111.4(4) . . ?
C6 Si2 Ge1 114.2(3) . . ?
C66 Si2 Ge1 110.5(4) . . ?
C5 Si2 Ge1 112.7(3) . . ?
C55 Si2 Ge1 111.7(3) . . ?
C4 Si2 Ge1 112.3(3) . . ?
C10 Si3 C10 106.4(3) 2 . ?
C10 Si3 Ge1 106.79(10) 2 2 ?
C10 Si3 Ge1 105.55(10) . 2 ?
C10 Si3 Ge1 105.55(10) 2 . ?
C10 Si3 Ge1 106.79(10) . . ?
Ge1 Si3 Ge1 124.56(4) 2 . ?
C8 Si4 C9 105.4(2) . . ?
C8 Si4 C7 110.8(2) . . ?
C9 Si4 C7 107.2(2) . . ?
C8 Si4 Ge1 111.20(12) . . ?
C9 Si4 Ge1 111.57(13) . . ?
C7 Si4 Ge1 110.53(12) . . ?
 
loop_
 _geom_torsion_atom_site_label_1
 _geom_torsion_atom_site_label_2
 _geom_torsion_atom_site_label_3
 _geom_torsion_atom_site_label_4
 _geom_torsion
 _geom_torsion_site_symmetry_1
 _geom_torsion_site_symmetry_2
 _geom_torsion_site_symmetry_3
 _geom_torsion_site_symmetry_4
 _geom_torsion_publ_flag
Si4 Ge1 Si1 C1 -58.76(16) . . . . ?
Si2 Ge1 Si1 C1 -175.04(16) . . . . ?
Si3 Ge1 Si1 C1 63.97(16) . . . . ?
Si4 Ge1 Si1 C3 -178.82(17) . . . . ?
Si2 Ge1 Si1 C3 64.90(17) . . . . ?
Si3 Ge1 Si1 C3 -56.09(17) . . . . ?
Si4 Ge1 Si1 C2 59.56(17) . . . . ?
Si2 Ge1 Si1 C2 -56.71(17) . . . . ?
Si3 Ge1 Si1 C2 -177.71(17) . . . . ?
Si4 Ge1 Si2 C44 172.1(11) . . . . ?
Si1 Ge1 Si2 C44 -74.7(11) . . . . ?
Si3 Ge1 Si2 C44 40.5(11) . . . . ?
Si4 Ge1 Si2 C6 4.7(9) . . . . ?
Si1 Ge1 Si2 C6 117.9(9) . . . . ?
Si3 Ge1 Si2 C6 -127.0(9) . . . . ?
Si4 Ge1 Si2 C66 -62.5(11) . . . . ?
Si1 Ge1 Si2 C66 50.7(11) . . . . ?
Si3 Ge1 Si2 C66 165.9(11) . . . . ?
Si4 Ge1 Si2 C5 127.8(7) . . . . ?
Si1 Ge1 Si2 C5 -119.0(7) . . . . ?
Si3 Ge1 Si2 C5 -3.8(7) . . . . ?
Si4 Ge1 Si2 C55 52.6(7) . . . . ?
Si1 Ge1 Si2 C55 165.8(7) . . . . ?
Si3 Ge1 Si2 C55 -79.1(7) . . . . ?
Si4 Ge1 Si2 C4 -118.8(7) . . . . ?
Si1 Ge1 Si2 C4 -5.6(7) . . . . ?
Si3 Ge1 Si2 C4 109.6(7) . . . . ?
Si4 Ge1 Si3 C10 -175.22(13) . . . 2 ?
Si2 Ge1 Si3 C10 -46.36(14) . . . 2 ?
Si1 Ge1 Si3 C10 68.74(14) . . . 2 ?
Si4 Ge1 Si3 C10 71.78(14) . . . . ?
Si2 Ge1 Si3 C10 -159.36(13) . . . . ?
Si1 Ge1 Si3 C10 -44.27(13) . . . . ?
Si4 Ge1 Si3 Ge1 -51.45(2) . . . 2 ?
Si2 Ge1 Si3 Ge1 77.41(3) . . . 2 ?
Si1 Ge1 Si3 Ge1 -167.49(2) . . . 2 ?
Si2 Ge1 Si4 C8 -63.32(17) . . . . ?
Si1 Ge1 Si4 C8 -176.42(17) . . . . ?
Si3 Ge1 Si4 C8 67.56(17) . . . . ?
Si2 Ge1 Si4 C9 54.06(17) . . . . ?
Si1 Ge1 Si4 C9 -59.05(17) . . . . ?
Si3 Ge1 Si4 C9 -175.06(17) . . . . ?
Si2 Ge1 Si4 C7 173.19(18) . . . . ?
Si1 Ge1 Si4 C7 60.09(18) . . . . ?
Si3 Ge1 Si4 C7 -55.93(18) . . . . ?
 
_diffrn_measured_fraction_theta_max    0.998
_diffrn_reflns_theta_full              26.36
_diffrn_measured_fraction_theta_full   0.998
_refine_diff_density_max    0.415
_refine_diff_density_min   -0.172
_refine_diff_density_rms    0.056

#===END

data_12_649j
 
_audit_creation_method            SHELXL-97
_chemical_name_systematic
;
 ?
;
_chemical_name_common             ?
_chemical_melting_point           ?
_chemical_formula_moiety          ?
_chemical_formula_sum
 'C20 H60 Ge3 Si6'
_chemical_formula_weight          686.99
 
loop_
 _atom_type_symbol
 _atom_type_description
 _atom_type_scat_dispersion_real
 _atom_type_scat_dispersion_imag
 _atom_type_scat_source
 'C'  'C'   0.0033   0.0016
 'International Tables Vol C Tables 4.2.6.8 and 6.1.1.4'
 'H'  'H'   0.0000   0.0000
 'International Tables Vol C Tables 4.2.6.8 and 6.1.1.4'
 'Si'  'Si'   0.0817   0.0704
 'International Tables Vol C Tables 4.2.6.8 and 6.1.1.4'
 'Ge'  'Ge'   0.1547   1.8001
 'International Tables Vol C Tables 4.2.6.8 and 6.1.1.4'
 
_symmetry_cell_setting            Monoclinic
_symmetry_space_group_name_H-M    C2/c
 
loop_
 _symmetry_equiv_pos_as_xyz
 'x, y, z'
 '-x, y, -z+1/2'
 'x+1/2, y+1/2, z'
 '-x+1/2, y+1/2, -z+1/2'
 '-x, -y, -z'
 'x, -y, z-1/2'
 '-x+1/2, -y+1/2, -z'
 'x+1/2, -y+1/2, z-1/2'
 
_cell_length_a                    16.971(3)
_cell_length_b                    9.1675(18)
_cell_length_c                    24.282(5)
_cell_angle_alpha                 90.00
_cell_angle_beta                  106.44(3)
_cell_angle_gamma                 90.00
_cell_volume                      3623.6(13)
_cell_formula_units_Z             4
_cell_measurement_temperature     100(2)
_cell_measurement_reflns_used     3855
_cell_measurement_theta_min       5.102
_cell_measurement_theta_max       52.468
 
_exptl_crystal_description        blocks
_exptl_crystal_colour             colorless
_exptl_crystal_size_max           0.34
_exptl_crystal_size_mid           0.30
_exptl_crystal_size_min           0.15
_exptl_crystal_density_meas       ?
_exptl_crystal_density_diffrn     1.259
_exptl_crystal_density_method     'not measured'
_exptl_crystal_F_000              1440
_exptl_absorpt_coefficient_mu     2.679
_exptl_absorpt_correction_type    multi-scan
_exptl_absorpt_correction_T_min   0.4628
_exptl_absorpt_correction_T_max   0.6894
_exptl_absorpt_process_details    SADABS
 
_exptl_special_details
;
 ?
;
 
_diffrn_ambient_temperature       100(2)
_diffrn_radiation_wavelength      0.71073
_diffrn_radiation_type            MoK\a
_diffrn_radiation_source          'fine-focus sealed tube'
_diffrn_radiation_monochromator   graphite
_diffrn_measurement_device_type   'SMART APEX' 
_diffrn_measurement_method        '\w scans' 
_diffrn_detector_area_resol_mean  ?
_diffrn_standards_number          ?
_diffrn_standards_interval_count  ?
_diffrn_standards_interval_time   ?
_diffrn_standards_decay_%         ?
_diffrn_reflns_number             9481
_diffrn_reflns_av_R_equivalents   0.0844
_diffrn_reflns_av_sigmaI/netI     0.1038
_diffrn_reflns_limit_h_min        -20
_diffrn_reflns_limit_h_max        18
_diffrn_reflns_limit_k_min        -10
_diffrn_reflns_limit_k_max        11
_diffrn_reflns_limit_l_min        -30
_diffrn_reflns_limit_l_max        29
_diffrn_reflns_theta_min          1.75
_diffrn_reflns_theta_max          26.35
_reflns_number_total              3575
_reflns_number_gt                 2438
_reflns_threshold_expression      >2sigma(I)
 
_computing_data_collection        'Bruker XSCANS'
_computing_cell_refinement        'Bruker XSCANS'
_computing_data_reduction         'Bruker SHELXTL'
_computing_structure_solution     'SHELXS-97 (Sheldrick, 1990)'
_computing_structure_refinement   'SHELXL-97 (Sheldrick, 1997)'
_computing_molecular_graphics     'Bruker SHELXTL'
_computing_publication_material   'Bruker SHELXTL'
 
_refine_special_details
;
 Refinement of F^2^ against ALL reflections.  The weighted R-factor wR and
 goodness of fit S are based on F^2^, conventional R-factors R are based
 on F, with F set to zero for negative F^2^. The threshold expression of
 F^2^ > 2sigma(F^2^) is used only for calculating R-factors(gt) etc. and is
 not relevant to the choice of reflections for refinement.  R-factors based
 on F^2^ are statistically about twice as large as those based on F, and R-
 factors based on ALL data will be even larger.
;
 
_refine_ls_structure_factor_coef  Fsqd
_refine_ls_matrix_type            full
_refine_ls_weighting_scheme       calc
_refine_ls_weighting_details
 'calc w=1/[\s^2^(Fo^2^)+(0.0686P)^2^+0.0000P] where P=(Fo^2^+2Fc^2^)/3'
_atom_sites_solution_primary      direct
_atom_sites_solution_secondary    difmap
_atom_sites_solution_hydrogens    geom
_refine_ls_hydrogen_treatment     constr
_refine_ls_extinction_method      none
_refine_ls_extinction_coef        ?
_refine_ls_number_reflns          3575
_refine_ls_number_parameters      167
_refine_ls_number_restraints      0
_refine_ls_R_factor_all           0.0944
_refine_ls_R_factor_gt            0.0566
_refine_ls_wR_factor_ref          0.1271
_refine_ls_wR_factor_gt           0.1166
_refine_ls_goodness_of_fit_ref    0.926
_refine_ls_restrained_S_all       0.926
_refine_ls_shift/su_max           0.000
_refine_ls_shift/su_mean          0.000
 
loop_
 _atom_site_label
 _atom_site_type_symbol
 _atom_site_fract_x
 _atom_site_fract_y
 _atom_site_fract_z
 _atom_site_U_iso_or_equiv
 _atom_site_adp_type
 _atom_site_occupancy
 _atom_site_symmetry_multiplicity
 _atom_site_calc_flag
 _atom_site_refinement_flags
 _atom_site_disorder_assembly
 _atom_site_disorder_group
C4 C -0.1121(8) -0.0677(13) 0.3342(7) 0.038(3) Uani 0.492(8) 1 d P A 1
H4A H -0.1560 -0.1099 0.3481 0.056 Uiso 0.492(8) 1 calc PR A 1
H4B H -0.0634 -0.1304 0.3455 0.056 Uiso 0.492(8) 1 calc PR A 1
H4C H -0.1308 -0.0598 0.2922 0.056 Uiso 0.492(8) 1 calc PR A 1
C5 C -0.1690(7) 0.2435(13) 0.3469(5) 0.035(3) Uani 0.492(8) 1 d P A 1
H5A H -0.1900 0.2490 0.3050 0.053 Uiso 0.492(8) 1 calc PR A 1
H5B H -0.1499 0.3401 0.3623 0.053 Uiso 0.492(8) 1 calc PR A 1
H5C H -0.2129 0.2107 0.3629 0.053 Uiso 0.492(8) 1 calc PR A 1
C6 C -0.0571(7) 0.0820(13) 0.4479(5) 0.035(3) Uani 0.492(8) 1 d P A 1
H6A H -0.0503 0.1754 0.4684 0.053 Uiso 0.492(8) 1 calc PR A 1
H6B H -0.0055 0.0269 0.4598 0.053 Uiso 0.492(8) 1 calc PR A 1
H6C H -0.1009 0.0258 0.4569 0.053 Uiso 0.492(8) 1 calc PR A 1
C44 C -0.0814(7) -0.0769(12) 0.3798(6) 0.033(3) Uani 0.508(8) 1 d P A 2
H44A H -0.1279 -0.1056 0.3938 0.050 Uiso 0.508(8) 1 calc PR A 2
H44B H -0.0298 -0.1009 0.4087 0.050 Uiso 0.508(8) 1 calc PR A 2
H44C H -0.0842 -0.1295 0.3441 0.050 Uiso 0.508(8) 1 calc PR A 2
C55 C -0.1864(7) 0.1522(14) 0.3043(5) 0.040(3) Uani 0.508(8) 1 d P A 2
H55A H -0.2333 0.1120 0.3152 0.060 Uiso 0.508(8) 1 calc PR A 2
H55B H -0.1822 0.1047 0.2691 0.060 Uiso 0.508(8) 1 calc PR A 2
H55C H -0.1941 0.2574 0.2977 0.060 Uiso 0.508(8) 1 calc PR A 2
C66 C -0.1083(7) 0.2136(13) 0.4288(5) 0.040(3) Uani 0.508(8) 1 d P A 2
H66A H -0.1119 0.3189 0.4216 0.060 Uiso 0.508(8) 1 calc PR A 2
H66B H -0.0641 0.1936 0.4639 0.060 Uiso 0.508(8) 1 calc PR A 2
H66C H -0.1605 0.1781 0.4334 0.060 Uiso 0.508(8) 1 calc PR A 2
Ge1 Ge 0.03280(3) 0.21346(5) 0.34367(2) 0.02172(18) Uani 1 1 d . A .
Ge2 Ge 0.0000 0.33746(8) 0.2500 0.0292(2) Uani 1 2 d S . .
Si1 Si 0.08783(9) 0.39891(16) 0.41387(7) 0.0312(4) Uani 1 1 d . . .
Si2 Si -0.08570(9) 0.11757(15) 0.36608(7) 0.0262(4) Uani 1 1 d . . .
Si3 Si 0.13675(9) 0.03275(15) 0.35536(7) 0.0262(4) Uani 1 1 d . . .
C1 C 0.0129(5) 0.5503(9) 0.4087(5) 0.115(4) Uani 1 1 d . . .
H1A H -0.0354 0.5139 0.4189 0.172 Uiso 1 1 calc R . .
H1B H -0.0039 0.5878 0.3693 0.172 Uiso 1 1 calc R . .
H1C H 0.0387 0.6287 0.4351 0.172 Uiso 1 1 calc R . .
C2 C 0.1834(4) 0.4813(8) 0.4057(3) 0.063(2) Uani 1 1 d . . .
H2A H 0.2038 0.5542 0.4359 0.094 Uiso 1 1 calc R . .
H2B H 0.1721 0.5282 0.3680 0.094 Uiso 1 1 calc R . .
H2C H 0.2250 0.4051 0.4089 0.094 Uiso 1 1 calc R . .
C3 C 0.1147(5) 0.3243(9) 0.4876(3) 0.080(3) Uani 1 1 d . . .
H3A H 0.1489 0.2373 0.4898 0.120 Uiso 1 1 calc R . .
H3B H 0.0643 0.2983 0.4975 0.120 Uiso 1 1 calc R . .
H3C H 0.1450 0.3979 0.5147 0.120 Uiso 1 1 calc R . .
C7 C 0.1652(4) -0.0438(8) 0.4286(3) 0.062(2) Uani 1 1 d . A .
H7A H 0.1175 -0.0931 0.4354 0.092 Uiso 1 1 calc R . .
H7B H 0.1831 0.0351 0.4566 0.092 Uiso 1 1 calc R . .
H7C H 0.2100 -0.1140 0.4328 0.092 Uiso 1 1 calc R . .
C8 C 0.2304(5) 0.1135(9) 0.3429(5) 0.121(5) Uani 1 1 d . A .
H8A H 0.2459 0.2014 0.3665 0.181 Uiso 1 1 calc R . .
H8B H 0.2195 0.1393 0.3023 0.181 Uiso 1 1 calc R . .
H8C H 0.2754 0.0426 0.3534 0.181 Uiso 1 1 calc R . .
C9 C 0.1014(4) -0.1246(7) 0.3064(3) 0.073(3) Uani 1 1 d . A .
H9A H 0.1484 -0.1873 0.3070 0.110 Uiso 1 1 calc R . .
H9B H 0.0767 -0.0889 0.2673 0.110 Uiso 1 1 calc R . .
H9C H 0.0606 -0.1806 0.3192 0.110 Uiso 1 1 calc R . .
C10 C 0.0932(4) 0.4683(6) 0.2513(3) 0.0533(19) Uani 1 1 d . . .
H10A H 0.0871 0.5064 0.2126 0.080 Uiso 1 1 calc R . .
H10B H 0.1448 0.4137 0.2643 0.080 Uiso 1 1 calc R . .
H10C H 0.0939 0.5496 0.2777 0.080 Uiso 1 1 calc R . .
 
loop_
 _atom_site_aniso_label
 _atom_site_aniso_U_11
 _atom_site_aniso_U_22
 _atom_site_aniso_U_33
 _atom_site_aniso_U_23
 _atom_site_aniso_U_13
 _atom_site_aniso_U_12
C4 0.039(8) 0.029(7) 0.057(10) 0.000(7) 0.033(7) -0.010(5)
C5 0.032(6) 0.040(8) 0.040(8) 0.010(6) 0.022(6) 0.017(5)
C6 0.032(6) 0.050(8) 0.033(7) 0.013(6) 0.023(5) -0.004(5)
C44 0.024(6) 0.037(7) 0.045(9) 0.006(6) 0.021(6) -0.004(5)
C55 0.040(5) 0.052(6) 0.037(6) 0.009(5) 0.024(4) 0.007(4)
C66 0.040(5) 0.052(6) 0.037(6) 0.009(5) 0.024(4) 0.007(4)
Ge1 0.0326(3) 0.0124(3) 0.0258(3) 0.0003(2) 0.0172(2) -0.0016(2)
Ge2 0.0580(6) 0.0105(4) 0.0276(5) 0.000 0.0258(4) 0.000
Si1 0.0419(9) 0.0200(8) 0.0386(10) -0.0092(7) 0.0226(8) -0.0084(6)
Si2 0.0336(8) 0.0210(8) 0.0290(9) 0.0030(6) 0.0170(7) -0.0036(6)
Si3 0.0300(8) 0.0180(8) 0.0354(10) -0.0032(6) 0.0169(7) -0.0017(6)
C1 0.076(6) 0.075(6) 0.164(11) -0.093(7) -0.013(6) 0.025(5)
C2 0.063(5) 0.086(6) 0.041(4) -0.004(4) 0.018(4) -0.044(4)
C3 0.129(7) 0.078(6) 0.035(4) -0.014(4) 0.026(5) -0.072(5)
C7 0.052(4) 0.088(6) 0.041(4) 0.007(4) 0.007(3) 0.042(4)
C8 0.092(6) 0.048(5) 0.276(14) 0.034(7) 0.139(8) 0.016(4)
C9 0.066(5) 0.055(5) 0.069(5) -0.038(4) -0.027(4) 0.041(4)
C10 0.106(6) 0.029(4) 0.035(4) -0.006(3) 0.037(4) -0.037(3)
 
_geom_special_details
;
 All esds (except the esd in the dihedral angle between two l.s. planes)
 are estimated using the full covariance matrix.  The cell esds are taken
 into account individually in the estimation of esds in distances, angles
 and torsion angles; correlations between esds in cell parameters are only
 used when they are defined by crystal symmetry.  An approximate (isotropic)
 treatment of cell esds is used for estimating esds involving l.s. planes.
;
 
loop_
 _geom_bond_atom_site_label_1
 _geom_bond_atom_site_label_2
 _geom_bond_distance
 _geom_bond_site_symmetry_2
 _geom_bond_publ_flag
C4 Si2 1.867(12) . ?
C5 Si2 1.782(10) . ?
C6 Si2 1.934(11) . ?
C44 Si2 1.811(11) . ?
C55 Si2 1.954(11) . ?
C66 Si2 1.890(11) . ?
Ge1 Si3 2.3779(15) . ?
Ge1 Si2 2.3943(15) . ?
Ge1 Si1 2.4014(16) . ?
Ge1 Ge2 2.4616(8) . ?
Ge2 C10 1.979(6) . ?
Ge2 C10 1.979(6) 2 ?
Ge2 Ge1 2.4616(8) 2 ?
Si1 C2 1.850(6) . ?
Si1 C3 1.849(7) . ?
Si1 C1 1.862(7) . ?
Si3 C7 1.845(7) . ?
Si3 C8 1.854(7) . ?
Si3 C9 1.857(6) . ?
 
loop_
 _geom_angle_atom_site_label_1
 _geom_angle_atom_site_label_2
 _geom_angle_atom_site_label_3
 _geom_angle
 _geom_angle_site_symmetry_1
 _geom_angle_site_symmetry_3
 _geom_angle_publ_flag
Si3 Ge1 Si2 111.07(5) . . ?
Si3 Ge1 Si1 106.39(6) . . ?
Si2 Ge1 Si1 106.36(6) . . ?
Si3 Ge1 Ge2 113.46(5) . . ?
Si2 Ge1 Ge2 113.25(5) . . ?
Si1 Ge1 Ge2 105.65(5) . . ?
C10 Ge2 C10 105.4(4) . 2 ?
C10 Ge2 Ge1 107.1(2) . . ?
C10 Ge2 Ge1 105.41(18) 2 . ?
C10 Ge2 Ge1 105.41(18) . 2 ?
C10 Ge2 Ge1 107.1(2) 2 2 ?
Ge1 Ge2 Ge1 125.00(4) . 2 ?
C2 Si1 C3 105.7(3) . . ?
C2 Si1 C1 106.9(4) . . ?
C3 Si1 C1 108.5(5) . . ?
C2 Si1 Ge1 113.0(2) . . ?
C3 Si1 Ge1 111.4(2) . . ?
C1 Si1 Ge1 111.0(2) . . ?
C5 Si2 C44 132.3(5) . . ?
C5 Si2 C4 113.7(6) . . ?
C44 Si2 C4 34.3(5) . . ?
C5 Si2 C66 65.3(5) . . ?
C44 Si2 C66 108.5(6) . . ?
C4 Si2 C66 132.7(5) . . ?
C5 Si2 C6 109.1(5) . . ?
C44 Si2 C6 70.2(6) . . ?
C4 Si2 C6 103.5(6) . . ?
C66 Si2 C6 45.6(5) . . ?
C5 Si2 C55 40.3(5) . . ?
C44 Si2 C55 106.4(6) . . ?
C4 Si2 C55 77.0(6) . . ?
C66 Si2 C55 102.1(5) . . ?
C6 Si2 C55 136.6(5) . . ?
C5 Si2 Ge1 111.0(4) . . ?
C44 Si2 Ge1 114.2(3) . . ?
C4 Si2 Ge1 111.0(3) . . ?
C66 Si2 Ge1 112.8(4) . . ?
C6 Si2 Ge1 108.2(3) . . ?
C55 Si2 Ge1 112.0(3) . . ?
C7 Si3 C8 107.9(4) . . ?
C7 Si3 C9 105.7(4) . . ?
C8 Si3 C9 110.0(4) . . ?
C7 Si3 Ge1 111.2(2) . . ?
C8 Si3 Ge1 110.1(2) . . ?
C9 Si3 Ge1 111.76(19) . . ?
 
loop_
 _geom_torsion_atom_site_label_1
 _geom_torsion_atom_site_label_2
 _geom_torsion_atom_site_label_3
 _geom_torsion_atom_site_label_4
 _geom_torsion
 _geom_torsion_site_symmetry_1
 _geom_torsion_site_symmetry_2
 _geom_torsion_site_symmetry_3
 _geom_torsion_site_symmetry_4
 _geom_torsion_publ_flag
Si3 Ge1 Ge2 C10 -72.8(2) . . . . ?
Si2 Ge1 Ge2 C10 159.4(2) . . . . ?
Si1 Ge1 Ge2 C10 43.4(2) . . . . ?
Si3 Ge1 Ge2 C10 175.4(2) . . . 2 ?
Si2 Ge1 Ge2 C10 47.5(2) . . . 2 ?
Si1 Ge1 Ge2 C10 -68.5(2) . . . 2 ?
Si3 Ge1 Ge2 Ge1 50.93(4) . . . 2 ?
Si2 Ge1 Ge2 Ge1 -76.88(4) . . . 2 ?
Si1 Ge1 Ge2 Ge1 167.10(4) . . . 2 ?
Si3 Ge1 Si1 C2 58.9(3) . . . . ?
Si2 Ge1 Si1 C2 177.4(3) . . . . ?
Ge2 Ge1 Si1 C2 -62.0(3) . . . . ?
Si3 Ge1 Si1 C3 -59.9(3) . . . . ?
Si2 Ge1 Si1 C3 58.6(3) . . . . ?
Ge2 Ge1 Si1 C3 179.2(3) . . . . ?
Si3 Ge1 Si1 C1 179.0(4) . . . . ?
Si2 Ge1 Si1 C1 -62.5(4) . . . . ?
Ge2 Ge1 Si1 C1 58.1(4) . . . . ?
Si3 Ge1 Si2 C5 -171.1(4) . . . . ?
Si1 Ge1 Si2 C5 73.6(4) . . . . ?
Ge2 Ge1 Si2 C5 -42.0(4) . . . . ?
Si3 Ge1 Si2 C44 -6.6(5) . . . . ?
Si1 Ge1 Si2 C44 -122.0(5) . . . . ?
Ge2 Ge1 Si2 C44 122.4(5) . . . . ?
Si3 Ge1 Si2 C4 -43.7(5) . . . . ?
Si1 Ge1 Si2 C4 -159.1(5) . . . . ?
Ge2 Ge1 Si2 C4 85.3(5) . . . . ?
Si3 Ge1 Si2 C66 117.9(4) . . . . ?
Si1 Ge1 Si2 C66 2.5(4) . . . . ?
Ge2 Ge1 Si2 C66 -113.1(4) . . . . ?
Si3 Ge1 Si2 C6 69.2(4) . . . . ?
Si1 Ge1 Si2 C6 -46.1(4) . . . . ?
Ge2 Ge1 Si2 C6 -161.7(4) . . . . ?
Si3 Ge1 Si2 C55 -127.6(4) . . . . ?
Si1 Ge1 Si2 C55 117.0(4) . . . . ?
Ge2 Ge1 Si2 C55 1.4(4) . . . . ?
Si2 Ge1 Si3 C7 -56.3(3) . . . . ?
Si1 Ge1 Si3 C7 59.0(3) . . . . ?
Ge2 Ge1 Si3 C7 174.7(3) . . . . ?
Si2 Ge1 Si3 C8 -175.9(4) . . . . ?
Si1 Ge1 Si3 C8 -60.5(4) . . . . ?
Ge2 Ge1 Si3 C8 55.2(4) . . . . ?
Si2 Ge1 Si3 C9 61.5(3) . . . . ?
Si1 Ge1 Si3 C9 176.9(3) . . . . ?
Ge2 Ge1 Si3 C9 -67.4(3) . . . . ?
 
_diffrn_measured_fraction_theta_max    0.968
_diffrn_reflns_theta_full              26.35
_diffrn_measured_fraction_theta_full   0.968
_refine_diff_density_max    0.908
_refine_diff_density_min   -0.742
_refine_diff_density_rms    0.126

#===END

data_13_729j
 
_audit_creation_method            SHELXL-97
_chemical_name_systematic
;
 ?
;
_chemical_name_common             ?
_chemical_melting_point           ?
_chemical_formula_moiety          ?
_chemical_formula_sum
 'C24 H72 Ge2 Si9'
_chemical_formula_weight          758.81
 
loop_
 _atom_type_symbol
 _atom_type_description
 _atom_type_scat_dispersion_real
 _atom_type_scat_dispersion_imag
 _atom_type_scat_source
 'C'  'C'   0.0033   0.0016
 'International Tables Vol C Tables 4.2.6.8 and 6.1.1.4'
 'H'  'H'   0.0000   0.0000
 'International Tables Vol C Tables 4.2.6.8 and 6.1.1.4'
 'Ge'  'Ge'   0.1547   1.8001
 'International Tables Vol C Tables 4.2.6.8 and 6.1.1.4'
 'Si'  'Si'   0.0817   0.0704
 'International Tables Vol C Tables 4.2.6.8 and 6.1.1.4'
 
_symmetry_cell_setting            monoclinic
_symmetry_space_group_name_H-M    C2/c
 
loop_
 _symmetry_equiv_pos_as_xyz
 'x, y, z'
 '-x, y, -z+1/2'
 'x+1/2, y+1/2, z'
 '-x+1/2, y+1/2, -z+1/2'
 '-x, -y, -z'
 'x, -y, z-1/2'
 '-x+1/2, -y+1/2, -z'
 'x+1/2, -y+1/2, z-1/2'
 
_cell_length_a                    15.585(3)
_cell_length_b                    9.899(2)
_cell_length_c                    58.109(12)
_cell_angle_alpha                 90.00
_cell_angle_beta                  96.19(3)
_cell_angle_gamma                 90.00
_cell_volume                      8913(3)
_cell_formula_units_Z             8
_cell_measurement_temperature     100(2)
_cell_measurement_reflns_used     6743
_cell_measurement_theta_min       4.874
_cell_measurement_theta_max       52.551
 
_exptl_crystal_description        blocks
_exptl_crystal_colour             colorless
_exptl_crystal_size_max           0.38
_exptl_crystal_size_mid           0.25
_exptl_crystal_size_min           0.18
_exptl_crystal_density_meas       ?
_exptl_crystal_density_diffrn     1.131
_exptl_crystal_density_method     'not measured'
_exptl_crystal_F_000              3248
_exptl_absorpt_coefficient_mu     1.604
_exptl_absorpt_correction_type    multi-scan
_exptl_absorpt_correction_T_min   0.5808
_exptl_absorpt_correction_T_max   0.7611
_exptl_absorpt_process_details    SADABS
 
_exptl_special_details
;
 ?
;
 
_diffrn_ambient_temperature       100(2)
_diffrn_radiation_wavelength      0.71073
_diffrn_radiation_type            MoK\a
_diffrn_radiation_source          'fine-focus sealed tube'
_diffrn_radiation_monochromator   graphite
_diffrn_measurement_device_type   'SMART APEX' 
_diffrn_measurement_method        '\w scans' 
_diffrn_detector_area_resol_mean  ?
_diffrn_standards_number          ?
_diffrn_standards_interval_count  ?
_diffrn_standards_interval_time   ?
_diffrn_standards_decay_%         ?
_diffrn_reflns_number             30826
_diffrn_reflns_av_R_equivalents   0.0731
_diffrn_reflns_av_sigmaI/netI     0.0618
_diffrn_reflns_limit_h_min        -18
_diffrn_reflns_limit_h_max        18
_diffrn_reflns_limit_k_min        -11
_diffrn_reflns_limit_k_max        11
_diffrn_reflns_limit_l_min        -68
_diffrn_reflns_limit_l_max        68
_diffrn_reflns_theta_min          0.70
_diffrn_reflns_theta_max          25.00
_reflns_number_total              7812
_reflns_number_gt                 6981
_reflns_threshold_expression      >2sigma(I)
 
_computing_data_collection        'Bruker XSCANS'
_computing_cell_refinement        'Bruker XSCANS'
_computing_data_reduction         'Bruker SHELXTL'
_computing_structure_solution     'SHELXS-97 (Sheldrick, 1990)'
_computing_structure_refinement   'SHELXL-97 (Sheldrick, 1997)'
_computing_molecular_graphics     'Bruker SHELXTL'
_computing_publication_material   'Bruker SHELXTL'
 
_refine_special_details
;
 Refinement of F^2^ against ALL reflections.  The weighted R-factor wR and
 goodness of fit S are based on F^2^, conventional R-factors R are based
 on F, with F set to zero for negative F^2^. The threshold expression of
 F^2^ > 2sigma(F^2^) is used only for calculating R-factors(gt) etc. and is
 not relevant to the choice of reflections for refinement.  R-factors based
 on F^2^ are statistically about twice as large as those based on F, and R-
 factors based on ALL data will be even larger.
;
 
_refine_ls_structure_factor_coef  Fsqd
_refine_ls_matrix_type            full
_refine_ls_weighting_scheme       calc
_refine_ls_weighting_details
 'calc w=1/[\s^2^(Fo^2^)+(0.0321P)^2^+147.7212P] where P=(Fo^2^+2Fc^2^)/3'
_atom_sites_solution_primary      direct
_atom_sites_solution_secondary    difmap
_atom_sites_solution_hydrogens    geom
_refine_ls_hydrogen_treatment     constr
_refine_ls_extinction_method      none
_refine_ls_extinction_coef        ?
_refine_ls_number_reflns          7812
_refine_ls_number_parameters      340
_refine_ls_number_restraints      0
_refine_ls_R_factor_all           0.1044
_refine_ls_R_factor_gt            0.0930
_refine_ls_wR_factor_ref          0.1788
_refine_ls_wR_factor_gt           0.1745
_refine_ls_goodness_of_fit_ref    1.343
_refine_ls_restrained_S_all       1.343
_refine_ls_shift/su_max           0.001
_refine_ls_shift/su_mean          0.000
 
loop_
 _atom_site_label
 _atom_site_type_symbol
 _atom_site_fract_x
 _atom_site_fract_y
 _atom_site_fract_z
 _atom_site_U_iso_or_equiv
 _atom_site_adp_type
 _atom_site_occupancy
 _atom_site_symmetry_multiplicity
 _atom_site_calc_flag
 _atom_site_refinement_flags
 _atom_site_disorder_assembly
 _atom_site_disorder_group
Ge1 Ge 0.14037(5) 0.21609(8) 0.185423(13) 0.0147(2) Uani 1 1 d . . .
Ge2 Ge 0.26554(5) 0.51610(8) 0.063310(13) 0.0143(2) Uani 1 1 d . . .
Si1 Si 0.19237(13) 0.2125(2) 0.14815(4) 0.0164(4) Uani 1 1 d . . .
Si2 Si 0.19576(13) 0.4147(2) 0.12686(4) 0.0160(5) Uani 1 1 d . . .
Si3 Si 0.28017(13) 0.3692(2) 0.09619(3) 0.0155(4) Uani 1 1 d . . .
Si4 Si 0.01197(13) 0.3444(2) 0.18574(4) 0.0179(5) Uani 1 1 d . . .
Si5 Si 0.10493(14) -0.0126(2) 0.19379(4) 0.0200(5) Uani 1 1 d . . .
Si6 Si 0.24421(14) 0.2950(2) 0.21549(4) 0.0208(5) Uani 1 1 d . . .
Si7 Si 0.38748(14) 0.4737(2) 0.04261(4) 0.0201(5) Uani 1 1 d . . .
Si8 Si 0.26549(14) 0.7502(2) 0.07257(4) 0.0179(5) Uani 1 1 d . . .
Si9 Si 0.14001(14) 0.4622(2) 0.03785(4) 0.0180(5) Uani 1 1 d . . .
C1 C 0.1194(6) 0.0940(9) 0.12953(14) 0.031(2) Uani 1 1 d . . .
H1A H 0.1348 0.0960 0.1136 0.047 Uiso 1 1 calc R . .
H1B H 0.0593 0.1225 0.1297 0.047 Uiso 1 1 calc R . .
H1C H 0.1264 0.0019 0.1357 0.047 Uiso 1 1 calc R . .
C2 C 0.3050(5) 0.1407(9) 0.15258(14) 0.0262(19) Uani 1 1 d . . .
H2A H 0.3055 0.0606 0.1625 0.039 Uiso 1 1 calc R . .
H2B H 0.3446 0.2087 0.1600 0.039 Uiso 1 1 calc R . .
H2C H 0.3235 0.1153 0.1376 0.039 Uiso 1 1 calc R . .
C3 C 0.2492(6) 0.5567(8) 0.14435(14) 0.028(2) Uani 1 1 d . . .
H3A H 0.2442 0.6401 0.1352 0.041 Uiso 1 1 calc R . .
H3B H 0.3103 0.5353 0.1485 0.041 Uiso 1 1 calc R . .
H3C H 0.2210 0.5689 0.1585 0.041 Uiso 1 1 calc R . .
C4 C 0.0820(5) 0.4698(9) 0.11685(15) 0.0277(19) Uani 1 1 d . . .
H4A H 0.0540 0.5019 0.1302 0.042 Uiso 1 1 calc R . .
H4B H 0.0494 0.3932 0.1097 0.042 Uiso 1 1 calc R . .
H4C H 0.0833 0.5429 0.1055 0.042 Uiso 1 1 calc R . .
C5 C 0.2578(6) 0.1924(8) 0.08443(13) 0.0224(18) Uani 1 1 d . . .
H5A H 0.2951 0.1738 0.0722 0.034 Uiso 1 1 calc R . .
H5B H 0.1972 0.1855 0.0780 0.034 Uiso 1 1 calc R . .
H5C H 0.2697 0.1266 0.0970 0.034 Uiso 1 1 calc R . .
C6 C 0.3969(5) 0.3759(10) 0.10928(15) 0.030(2) Uani 1 1 d . . .
H6A H 0.4052 0.3142 0.1225 0.045 Uiso 1 1 calc R . .
H6B H 0.4113 0.4682 0.1145 0.045 Uiso 1 1 calc R . .
H6C H 0.4346 0.3487 0.0976 0.045 Uiso 1 1 calc R . .
C7 C 0.0373(5) 0.5297(8) 0.18635(16) 0.0278(19) Uani 1 1 d . . .
H7A H 0.0716 0.5516 0.1737 0.042 Uiso 1 1 calc R . .
H7B H 0.0701 0.5528 0.2012 0.042 Uiso 1 1 calc R . .
H7C H -0.0166 0.5815 0.1845 0.042 Uiso 1 1 calc R . .
C8 C -0.0635(5) 0.3056(9) 0.15948(14) 0.0270(19) Uani 1 1 d . . .
H8A H -0.0717 0.2076 0.1582 0.040 Uiso 1 1 calc R . .
H8B H -0.0392 0.3393 0.1457 0.040 Uiso 1 1 calc R . .
H8C H -0.1192 0.3494 0.1607 0.040 Uiso 1 1 calc R . .
C9 C -0.0440(6) 0.3001(9) 0.21164(15) 0.031(2) Uani 1 1 d . . .
H9A H -0.0911 0.3641 0.2130 0.047 Uiso 1 1 calc R . .
H9B H -0.0027 0.3047 0.2256 0.047 Uiso 1 1 calc R . .
H9C H -0.0675 0.2084 0.2099 0.047 Uiso 1 1 calc R . .
C10 C 0.0869(6) -0.0341(9) 0.22498(14) 0.029(2) Uani 1 1 d . . .
H10A H 0.0737 -0.1289 0.2279 0.044 Uiso 1 1 calc R . .
H10B H 0.0384 0.0228 0.2285 0.044 Uiso 1 1 calc R . .
H10C H 0.1390 -0.0073 0.2348 0.044 Uiso 1 1 calc R . .
C11 C 0.0025(5) -0.0662(9) 0.17605(16) 0.031(2) Uani 1 1 d . . .
H11A H 0.0115 -0.0663 0.1596 0.047 Uiso 1 1 calc R . .
H11B H -0.0439 -0.0029 0.1786 0.047 Uiso 1 1 calc R . .
H11C H -0.0134 -0.1572 0.1807 0.047 Uiso 1 1 calc R . .
C12 C 0.1930(6) -0.1332(9) 0.18781(15) 0.028(2) Uani 1 1 d . . .
H12A H 0.2477 -0.1037 0.1962 0.043 Uiso 1 1 calc R . .
H12B H 0.1983 -0.1347 0.1712 0.043 Uiso 1 1 calc R . .
H12C H 0.1789 -0.2240 0.1930 0.043 Uiso 1 1 calc R . .
C13 C 0.1923(6) 0.3144(10) 0.24296(14) 0.033(2) Uani 1 1 d . . .
H13A H 0.2367 0.3340 0.2558 0.050 Uiso 1 1 calc R . .
H13B H 0.1625 0.2304 0.2462 0.050 Uiso 1 1 calc R . .
H13C H 0.1506 0.3887 0.2413 0.050 Uiso 1 1 calc R . .
C14 C 0.3364(6) 0.1731(10) 0.22105(16) 0.035(2) Uani 1 1 d . . .
H14A H 0.3613 0.1554 0.2066 0.052 Uiso 1 1 calc R . .
H14B H 0.3154 0.0884 0.2271 0.052 Uiso 1 1 calc R . .
H14C H 0.3807 0.2121 0.2324 0.052 Uiso 1 1 calc R . .
C15 C 0.2892(6) 0.4621(9) 0.20821(16) 0.035(2) Uani 1 1 d . . .
H15A H 0.2442 0.5313 0.2083 0.052 Uiso 1 1 calc R . .
H15B H 0.3094 0.4577 0.1928 0.052 Uiso 1 1 calc R . .
H15C H 0.3376 0.4852 0.2197 0.052 Uiso 1 1 calc R . .
C16 C 0.4135(5) 0.2888(8) 0.04172(14) 0.0252(18) Uani 1 1 d . . .
H16A H 0.4608 0.2746 0.0322 0.038 Uiso 1 1 calc R . .
H16B H 0.3624 0.2389 0.0351 0.038 Uiso 1 1 calc R . .
H16C H 0.4308 0.2563 0.0575 0.038 Uiso 1 1 calc R . .
C17 C 0.4864(5) 0.5611(9) 0.05644(16) 0.031(2) Uani 1 1 d . . .
H17A H 0.4989 0.5299 0.0725 0.047 Uiso 1 1 calc R . .
H17B H 0.4766 0.6589 0.0563 0.047 Uiso 1 1 calc R . .
H17C H 0.5353 0.5402 0.0478 0.047 Uiso 1 1 calc R . .
C18 C 0.3663(6) 0.5362(9) 0.01199(14) 0.029(2) Uani 1 1 d . . .
H18A H 0.4171 0.5194 0.0038 0.043 Uiso 1 1 calc R . .
H18B H 0.3543 0.6334 0.0121 0.043 Uiso 1 1 calc R . .
H18C H 0.3164 0.4885 0.0041 0.043 Uiso 1 1 calc R . .
C19 C 0.3557(6) 0.7901(9) 0.09566(14) 0.031(2) Uani 1 1 d . . .
H19A H 0.4105 0.7594 0.0907 0.047 Uiso 1 1 calc R . .
H19B H 0.3455 0.7439 0.1100 0.047 Uiso 1 1 calc R . .
H19C H 0.3581 0.8879 0.0983 0.047 Uiso 1 1 calc R . .
C20 C 0.1600(5) 0.8027(8) 0.08313(16) 0.030(2) Uani 1 1 d . . .
H20A H 0.1602 0.9005 0.0857 0.045 Uiso 1 1 calc R . .
H20B H 0.1528 0.7559 0.0977 0.045 Uiso 1 1 calc R . .
H20C H 0.1121 0.7790 0.0715 0.045 Uiso 1 1 calc R . .
C21 C 0.2816(6) 0.8538(9) 0.04640(15) 0.030(2) Uani 1 1 d . . .
H21A H 0.2821 0.9499 0.0505 0.045 Uiso 1 1 calc R . .
H21B H 0.2345 0.8361 0.0342 0.045 Uiso 1 1 calc R . .
H21C H 0.3367 0.8295 0.0408 0.045 Uiso 1 1 calc R . .
C22 C 0.1203(5) 0.5952(9) 0.01481(14) 0.028(2) Uani 1 1 d . . .
H22A H 0.0687 0.5716 0.0044 0.041 Uiso 1 1 calc R . .
H22B H 0.1702 0.6004 0.0060 0.041 Uiso 1 1 calc R . .
H22C H 0.1116 0.6828 0.0221 0.041 Uiso 1 1 calc R . .
C23 C 0.0420(5) 0.4524(9) 0.05367(14) 0.0243(19) Uani 1 1 d . . .
H23A H -0.0085 0.4313 0.0427 0.036 Uiso 1 1 calc R . .
H23B H 0.0332 0.5393 0.0611 0.036 Uiso 1 1 calc R . .
H23C H 0.0499 0.3814 0.0655 0.036 Uiso 1 1 calc R . .
C24 C 0.1527(6) 0.2957(9) 0.02317(16) 0.036(2) Uani 1 1 d . . .
H24A H 0.1627 0.2245 0.0349 0.053 Uiso 1 1 calc R . .
H24B H 0.2019 0.3002 0.0140 0.053 Uiso 1 1 calc R . .
H24C H 0.1001 0.2754 0.0129 0.053 Uiso 1 1 calc R . .
 
loop_
 _atom_site_aniso_label
 _atom_site_aniso_U_11
 _atom_site_aniso_U_22
 _atom_site_aniso_U_33
 _atom_site_aniso_U_23
 _atom_site_aniso_U_13
 _atom_site_aniso_U_12
Ge1 0.0138(4) 0.0148(4) 0.0160(4) 0.0000(3) 0.0032(3) 0.0000(3)
Ge2 0.0148(4) 0.0119(4) 0.0164(4) 0.0002(3) 0.0027(3) 0.0003(3)
Si1 0.0165(10) 0.0170(11) 0.0161(10) -0.0003(9) 0.0040(8) -0.0004(9)
Si2 0.0155(11) 0.0176(11) 0.0153(11) -0.0002(9) 0.0033(8) -0.0012(9)
Si3 0.0183(11) 0.0160(11) 0.0124(10) 0.0021(8) 0.0030(8) 0.0023(9)
Si4 0.0156(10) 0.0146(11) 0.0239(12) -0.0006(9) 0.0042(9) 0.0018(9)
Si5 0.0201(11) 0.0150(11) 0.0254(12) 0.0038(9) 0.0046(9) 0.0011(9)
Si6 0.0190(11) 0.0247(12) 0.0190(11) -0.0010(9) 0.0038(9) -0.0040(10)
Si7 0.0194(11) 0.0194(11) 0.0227(11) 0.0034(9) 0.0078(9) 0.0023(9)
Si8 0.0225(11) 0.0111(11) 0.0201(11) -0.0008(8) 0.0021(9) -0.0016(9)
Si9 0.0185(11) 0.0180(11) 0.0174(11) 0.0006(9) 0.0017(9) -0.0036(9)
C1 0.043(6) 0.030(5) 0.021(5) -0.006(4) 0.006(4) -0.012(4)
C2 0.026(4) 0.028(5) 0.026(5) 0.008(4) 0.010(4) 0.003(4)
C3 0.041(5) 0.026(5) 0.018(4) -0.003(4) 0.012(4) 0.001(4)
C4 0.024(4) 0.031(5) 0.028(5) 0.003(4) 0.002(4) 0.007(4)
C5 0.041(5) 0.015(4) 0.012(4) -0.002(3) 0.003(3) 0.005(4)
C6 0.019(4) 0.038(5) 0.032(5) 0.002(4) -0.002(4) 0.003(4)
C7 0.025(4) 0.013(4) 0.045(5) -0.004(4) 0.006(4) -0.002(4)
C8 0.019(4) 0.029(5) 0.033(5) 0.002(4) 0.002(4) 0.001(4)
C9 0.027(5) 0.031(5) 0.037(5) 0.004(4) 0.013(4) 0.007(4)
C10 0.035(5) 0.022(5) 0.031(5) 0.010(4) 0.007(4) -0.001(4)
C11 0.026(5) 0.024(5) 0.043(6) 0.008(4) 0.002(4) -0.006(4)
C12 0.032(5) 0.022(5) 0.032(5) 0.002(4) 0.005(4) 0.005(4)
C13 0.034(5) 0.049(6) 0.017(4) -0.004(4) 0.006(4) -0.008(4)
C14 0.025(5) 0.038(6) 0.040(6) -0.001(4) -0.005(4) 0.004(4)
C15 0.033(5) 0.030(5) 0.041(5) 0.002(4) 0.007(4) -0.015(4)
C16 0.031(5) 0.025(4) 0.022(4) 0.001(4) 0.010(4) 0.004(4)
C17 0.019(4) 0.025(5) 0.049(6) 0.004(4) 0.001(4) 0.000(4)
C18 0.033(5) 0.028(5) 0.027(5) 0.008(4) 0.013(4) 0.001(4)
C19 0.044(5) 0.027(5) 0.022(4) 0.000(4) -0.005(4) -0.007(4)
C20 0.028(5) 0.016(4) 0.047(6) -0.001(4) 0.012(4) 0.000(4)
C21 0.035(5) 0.020(4) 0.034(5) -0.002(4) -0.002(4) -0.001(4)
C22 0.022(4) 0.035(5) 0.025(5) 0.009(4) 0.003(4) -0.001(4)
C23 0.017(4) 0.030(5) 0.026(4) 0.001(4) 0.003(3) -0.005(4)
C24 0.045(6) 0.031(5) 0.030(5) -0.015(4) 0.001(4) -0.011(4)
 
_geom_special_details
;
 All esds (except the esd in the dihedral angle between two l.s. planes)
 are estimated using the full covariance matrix.  The cell esds are taken
 into account individually in the estimation of esds in distances, angles
 and torsion angles; correlations between esds in cell parameters are only
 used when they are defined by crystal symmetry.  An approximate (isotropic)
 treatment of cell esds is used for estimating esds involving l.s. planes.
;
 
loop_
 _geom_bond_atom_site_label_1
 _geom_bond_atom_site_label_2
 _geom_bond_distance
 _geom_bond_site_symmetry_2
 _geom_bond_publ_flag
Ge1 Si4 2.372(2) . ?
Ge1 Si6 2.382(2) . ?
Ge1 Si5 2.393(2) . ?
Ge1 Si1 2.394(2) . ?
Ge2 Si8 2.379(2) . ?
Ge2 Si9 2.382(2) . ?
Ge2 Si3 2.392(2) . ?
Ge2 Si7 2.393(2) . ?
Si1 C2 1.886(8) . ?
Si1 C1 1.890(8) . ?
Si1 Si2 2.356(3) . ?
Si2 C3 1.876(9) . ?
Si2 C4 1.887(8) . ?
Si2 Si3 2.370(3) . ?
Si3 C6 1.896(8) . ?
Si3 C5 1.898(8) . ?
Si4 C8 1.863(8) . ?
Si4 C9 1.871(8) . ?
Si4 C7 1.876(8) . ?
Si5 C10 1.876(8) . ?
Si5 C12 1.879(8) . ?
Si5 C11 1.880(9) . ?
Si6 C15 1.863(9) . ?
Si6 C13 1.876(8) . ?
Si6 C14 1.877(9) . ?
Si7 C17 1.871(9) . ?
Si7 C16 1.877(8) . ?
Si7 C18 1.879(8) . ?
Si8 C21 1.873(9) . ?
Si8 C19 1.878(8) . ?
Si8 C20 1.889(8) . ?
Si9 C23 1.869(8) . ?
Si9 C24 1.877(9) . ?
Si9 C22 1.879(8) . ?
 
loop_
 _geom_angle_atom_site_label_1
 _geom_angle_atom_site_label_2
 _geom_angle_atom_site_label_3
 _geom_angle
 _geom_angle_site_symmetry_1
 _geom_angle_site_symmetry_3
 _geom_angle_publ_flag
Si4 Ge1 Si6 109.01(8) . . ?
Si4 Ge1 Si5 106.96(8) . . ?
Si6 Ge1 Si5 108.35(8) . . ?
Si4 Ge1 Si1 112.53(8) . . ?
Si6 Ge1 Si1 113.52(8) . . ?
Si5 Ge1 Si1 106.14(8) . . ?
Si8 Ge2 Si9 109.77(8) . . ?
Si8 Ge2 Si3 114.45(8) . . ?
Si9 Ge2 Si3 111.16(8) . . ?
Si8 Ge2 Si7 107.71(8) . . ?
Si9 Ge2 Si7 106.98(8) . . ?
Si3 Ge2 Si7 106.40(8) . . ?
C2 Si1 C1 109.7(4) . . ?
C2 Si1 Si2 108.6(3) . . ?
C1 Si1 Si2 105.9(3) . . ?
C2 Si1 Ge1 106.4(3) . . ?
C1 Si1 Ge1 106.6(3) . . ?
Si2 Si1 Ge1 119.44(10) . . ?
C3 Si2 C4 107.3(4) . . ?
C3 Si2 Si1 112.7(3) . . ?
C4 Si2 Si1 109.5(3) . . ?
C3 Si2 Si3 107.4(3) . . ?
C4 Si2 Si3 113.7(3) . . ?
Si1 Si2 Si3 106.22(11) . . ?
C6 Si3 C5 107.9(4) . . ?
C6 Si3 Si2 106.1(3) . . ?
C5 Si3 Si2 110.5(3) . . ?
C6 Si3 Ge2 107.7(3) . . ?
C5 Si3 Ge2 106.0(2) . . ?
Si2 Si3 Ge2 118.20(10) . . ?
C8 Si4 C9 107.6(4) . . ?
C8 Si4 C7 109.3(4) . . ?
C9 Si4 C7 109.2(4) . . ?
C8 Si4 Ge1 110.0(3) . . ?
C9 Si4 Ge1 110.4(3) . . ?
C7 Si4 Ge1 110.4(3) . . ?
C10 Si5 C12 107.2(4) . . ?
C10 Si5 C11 106.9(4) . . ?
C12 Si5 C11 108.3(4) . . ?
C10 Si5 Ge1 111.4(3) . . ?
C12 Si5 Ge1 112.0(3) . . ?
C11 Si5 Ge1 110.9(3) . . ?
C15 Si6 C13 108.1(4) . . ?
C15 Si6 C14 108.1(4) . . ?
C13 Si6 C14 108.1(4) . . ?
C15 Si6 Ge1 111.5(3) . . ?
C13 Si6 Ge1 109.7(3) . . ?
C14 Si6 Ge1 111.3(3) . . ?
C17 Si7 C16 107.0(4) . . ?
C17 Si7 C18 107.9(4) . . ?
C16 Si7 C18 108.2(4) . . ?
C17 Si7 Ge2 111.4(3) . . ?
C16 Si7 Ge2 111.7(3) . . ?
C18 Si7 Ge2 110.5(3) . . ?
C21 Si8 C19 108.0(4) . . ?
C21 Si8 C20 108.1(4) . . ?
C19 Si8 C20 108.7(4) . . ?
C21 Si8 Ge2 110.3(3) . . ?
C19 Si8 Ge2 110.4(3) . . ?
C20 Si8 Ge2 111.3(3) . . ?
C23 Si9 C24 108.0(4) . . ?
C23 Si9 C22 107.9(4) . . ?
C24 Si9 C22 108.0(4) . . ?
C23 Si9 Ge2 111.5(3) . . ?
C24 Si9 Ge2 111.1(3) . . ?
C22 Si9 Ge2 110.2(3) . . ?
 
loop_
 _geom_torsion_atom_site_label_1
 _geom_torsion_atom_site_label_2
 _geom_torsion_atom_site_label_3
 _geom_torsion_atom_site_label_4
 _geom_torsion
 _geom_torsion_site_symmetry_1
 _geom_torsion_site_symmetry_2
 _geom_torsion_site_symmetry_3
 _geom_torsion_site_symmetry_4
 _geom_torsion_publ_flag
Si4 Ge1 Si1 C2 167.9(3) . . . . ?
Si6 Ge1 Si1 C2 43.5(3) . . . . ?
Si5 Ge1 Si1 C2 -75.5(3) . . . . ?
Si4 Ge1 Si1 C1 -75.1(3) . . . . ?
Si6 Ge1 Si1 C1 160.5(3) . . . . ?
Si5 Ge1 Si1 C1 41.6(3) . . . . ?
Si4 Ge1 Si1 Si2 44.64(14) . . . . ?
Si6 Ge1 Si1 Si2 -79.78(13) . . . . ?
Si5 Ge1 Si1 Si2 161.31(11) . . . . ?
C2 Si1 Si2 C3 -72.2(4) . . . . ?
C1 Si1 Si2 C3 170.0(4) . . . . ?
Ge1 Si1 Si2 C3 49.9(3) . . . . ?
C2 Si1 Si2 C4 168.4(4) . . . . ?
C1 Si1 Si2 C4 50.6(4) . . . . ?
Ge1 Si1 Si2 C4 -69.5(3) . . . . ?
C2 Si1 Si2 Si3 45.1(3) . . . . ?
C1 Si1 Si2 Si3 -72.6(3) . . . . ?
Ge1 Si1 Si2 Si3 167.33(10) . . . . ?
C3 Si2 Si3 C6 42.3(4) . . . . ?
C4 Si2 Si3 C6 161.0(4) . . . . ?
Si1 Si2 Si3 C6 -78.5(3) . . . . ?
C3 Si2 Si3 C5 159.1(4) . . . . ?
C4 Si2 Si3 C5 -82.3(4) . . . . ?
Si1 Si2 Si3 C5 38.3(3) . . . . ?
C3 Si2 Si3 Ge2 -78.6(3) . . . . ?
C4 Si2 Si3 Ge2 40.0(3) . . . . ?
Si1 Si2 Si3 Ge2 160.54(10) . . . . ?
Si8 Ge2 Si3 C6 -74.8(3) . . . . ?
Si9 Ge2 Si3 C6 160.1(3) . . . . ?
Si7 Ge2 Si3 C6 44.0(3) . . . . ?
Si8 Ge2 Si3 C5 169.9(3) . . . . ?
Si9 Ge2 Si3 C5 44.8(3) . . . . ?
Si7 Ge2 Si3 C5 -71.3(3) . . . . ?
Si8 Ge2 Si3 Si2 45.31(14) . . . . ?
Si9 Ge2 Si3 Si2 -79.74(13) . . . . ?
Si7 Ge2 Si3 Si2 164.13(11) . . . . ?
Si6 Ge1 Si4 C8 170.4(3) . . . . ?
Si5 Ge1 Si4 C8 -72.7(3) . . . . ?
Si1 Ge1 Si4 C8 43.5(3) . . . . ?
Si6 Ge1 Si4 C9 -71.1(3) . . . . ?
Si5 Ge1 Si4 C9 45.9(3) . . . . ?
Si1 Ge1 Si4 C9 162.1(3) . . . . ?
Si6 Ge1 Si4 C7 49.7(3) . . . . ?
Si5 Ge1 Si4 C7 166.7(3) . . . . ?
Si1 Ge1 Si4 C7 -77.1(3) . . . . ?
Si4 Ge1 Si5 C10 -72.5(3) . . . . ?
Si6 Ge1 Si5 C10 44.9(3) . . . . ?
Si1 Ge1 Si5 C10 167.2(3) . . . . ?
Si4 Ge1 Si5 C12 167.5(3) . . . . ?
Si6 Ge1 Si5 C12 -75.1(3) . . . . ?
Si1 Ge1 Si5 C12 47.1(3) . . . . ?
Si4 Ge1 Si5 C11 46.5(3) . . . . ?
Si6 Ge1 Si5 C11 163.9(3) . . . . ?
Si1 Ge1 Si5 C11 -73.9(3) . . . . ?
Si4 Ge1 Si6 C15 -73.2(3) . . . . ?
Si5 Ge1 Si6 C15 170.8(3) . . . . ?
Si1 Ge1 Si6 C15 53.2(3) . . . . ?
Si4 Ge1 Si6 C13 46.5(4) . . . . ?
Si5 Ge1 Si6 C13 -69.5(3) . . . . ?
Si1 Ge1 Si6 C13 172.8(3) . . . . ?
Si4 Ge1 Si6 C14 166.1(3) . . . . ?
Si5 Ge1 Si6 C14 50.0(3) . . . . ?
Si1 Ge1 Si6 C14 -67.6(3) . . . . ?
Si8 Ge2 Si7 C17 44.0(3) . . . . ?
Si9 Ge2 Si7 C17 162.0(3) . . . . ?
Si3 Ge2 Si7 C17 -79.1(3) . . . . ?
Si8 Ge2 Si7 C16 163.6(3) . . . . ?
Si9 Ge2 Si7 C16 -78.4(3) . . . . ?
Si3 Ge2 Si7 C16 40.5(3) . . . . ?
Si8 Ge2 Si7 C18 -75.9(3) . . . . ?
Si9 Ge2 Si7 C18 42.1(3) . . . . ?
Si3 Ge2 Si7 C18 161.0(3) . . . . ?
Si9 Ge2 Si8 C21 -68.4(3) . . . . ?
Si3 Ge2 Si8 C21 165.9(3) . . . . ?
Si7 Ge2 Si8 C21 47.8(3) . . . . ?
Si9 Ge2 Si8 C19 172.4(3) . . . . ?
Si3 Ge2 Si8 C19 46.6(3) . . . . ?
Si7 Ge2 Si8 C19 -71.5(3) . . . . ?
Si9 Ge2 Si8 C20 51.6(3) . . . . ?
Si3 Ge2 Si8 C20 -74.2(3) . . . . ?
Si7 Ge2 Si8 C20 167.7(3) . . . . ?
Si8 Ge2 Si9 C23 -76.5(3) . . . . ?
Si3 Ge2 Si9 C23 51.1(3) . . . . ?
Si7 Ge2 Si9 C23 166.9(3) . . . . ?
Si8 Ge2 Si9 C24 163.0(3) . . . . ?
Si3 Ge2 Si9 C24 -69.4(3) . . . . ?
Si7 Ge2 Si9 C24 46.4(3) . . . . ?
Si8 Ge2 Si9 C22 43.3(3) . . . . ?
Si3 Ge2 Si9 C22 171.0(3) . . . . ?
Si7 Ge2 Si9 C22 -73.3(3) . . . . ?
 
_diffrn_measured_fraction_theta_max    1.000
_diffrn_reflns_theta_full              25.00
_diffrn_measured_fraction_theta_full   1.000
_refine_diff_density_max    0.939
_refine_diff_density_min   -1.370
_refine_diff_density_rms    0.140

#===END

data_14_760j
 
_audit_creation_method            SHELXL-97
_chemical_name_systematic
;
 ?
;
_chemical_name_common             ?
_chemical_melting_point           ?
_chemical_formula_moiety          ?
_chemical_formula_sum
 'C26 H78 Ge2 Si10'
_chemical_formula_weight          816.96
 
loop_
 _atom_type_symbol
 _atom_type_description
 _atom_type_scat_dispersion_real
 _atom_type_scat_dispersion_imag
 _atom_type_scat_source
 'C'  'C'   0.0033   0.0016
 'International Tables Vol C Tables 4.2.6.8 and 6.1.1.4'
 'H'  'H'   0.0000   0.0000
 'International Tables Vol C Tables 4.2.6.8 and 6.1.1.4'
 'Ge'  'Ge'   0.1547   1.8001
 'International Tables Vol C Tables 4.2.6.8 and 6.1.1.4'
 'Si'  'Si'   0.0817   0.0704
 'International Tables Vol C Tables 4.2.6.8 and 6.1.1.4'
 
_symmetry_cell_setting            triclinic
_symmetry_space_group_name_H-M    P-1
 
loop_
 _symmetry_equiv_pos_as_xyz
 'x, y, z'
 '-x, -y, -z'
 
_cell_length_a                    8.9902(18)
_cell_length_b                    9.1616(18)
_cell_length_c                    16.368(3)
_cell_angle_alpha                 82.10(3)
_cell_angle_beta                  75.60(3)
_cell_angle_gamma                 66.72(3)
_cell_volume                      1198.4(4)
_cell_formula_units_Z             1
_cell_measurement_temperature     100(2)
_cell_measurement_reflns_used     6213
_cell_measurement_theta_min       5.031
_cell_measurement_theta_max       52.532
 
_exptl_crystal_description        blocks
_exptl_crystal_colour             colorless
_exptl_crystal_size_max           0.38
_exptl_crystal_size_mid           0.28
_exptl_crystal_size_min           0.12
_exptl_crystal_density_meas       ?
_exptl_crystal_density_diffrn     1.132
_exptl_crystal_density_method     'not measured'
_exptl_crystal_F_000              438
_exptl_absorpt_coefficient_mu     1.519
_exptl_absorpt_correction_type    multi-scan
_exptl_absorpt_correction_T_min   0.5959
_exptl_absorpt_correction_T_max   0.8387
_exptl_absorpt_process_details    SADABS
 
_exptl_special_details
;
 ?
;
 
_diffrn_ambient_temperature       100(2)
_diffrn_radiation_wavelength      0.71073
_diffrn_radiation_type            MoK\a
_diffrn_radiation_source          'fine-focus sealed tube'
_diffrn_radiation_monochromator   graphite
_diffrn_measurement_device_type   'SMART APEX' 
_diffrn_measurement_method        '\w scans' 
_diffrn_detector_area_resol_mean  ?
_diffrn_standards_number          ?
_diffrn_standards_interval_count  ?
_diffrn_standards_interval_time   ?
_diffrn_standards_decay_%         ?
_diffrn_reflns_number             9565
_diffrn_reflns_av_R_equivalents   0.0195
_diffrn_reflns_av_sigmaI/netI     0.0309
_diffrn_reflns_limit_h_min        -11
_diffrn_reflns_limit_h_max        11
_diffrn_reflns_limit_k_min        -11
_diffrn_reflns_limit_k_max        11
_diffrn_reflns_limit_l_min        -20
_diffrn_reflns_limit_l_max        20
_diffrn_reflns_theta_min          1.29
_diffrn_reflns_theta_max          26.36
_reflns_number_total              4814
_reflns_number_gt                 4492
_reflns_threshold_expression      >2sigma(I)
 
_computing_data_collection        'Bruker XSCANS'
_computing_cell_refinement        'Bruker XSCANS'
_computing_data_reduction         'Bruker SHELXTL'
_computing_structure_solution     'SHELXS-97 (Sheldrick, 1990)'
_computing_structure_refinement   'SHELXL-97 (Sheldrick, 1997)'
_computing_molecular_graphics     'Bruker SHELXTL'
_computing_publication_material   'Bruker SHELXTL'
 
_refine_special_details
;
 Refinement of F^2^ against ALL reflections.  The weighted R-factor wR and
 goodness of fit S are based on F^2^, conventional R-factors R are based
 on F, with F set to zero for negative F^2^. The threshold expression of
 F^2^ > 2sigma(F^2^) is used only for calculating R-factors(gt) etc. and is
 not relevant to the choice of reflections for refinement.  R-factors based
 on F^2^ are statistically about twice as large as those based on F, and R-
 factors based on ALL data will be even larger.
;
 
_refine_ls_structure_factor_coef  Fsqd
_refine_ls_matrix_type            full
_refine_ls_weighting_scheme       calc
_refine_ls_weighting_details
 'calc w=1/[\s^2^(Fo^2^)+(0.0336P)^2^+0.7697P] where P=(Fo^2^+2Fc^2^)/3'
_atom_sites_solution_primary      direct
_atom_sites_solution_secondary    difmap
_atom_sites_solution_hydrogens    geom
_refine_ls_hydrogen_treatment     constr
_refine_ls_extinction_method      none
_refine_ls_extinction_coef        ?
_refine_ls_number_reflns          4814
_refine_ls_number_parameters      185
_refine_ls_number_restraints      0
_refine_ls_R_factor_all           0.0323
_refine_ls_R_factor_gt            0.0299
_refine_ls_wR_factor_ref          0.0720
_refine_ls_wR_factor_gt           0.0709
_refine_ls_goodness_of_fit_ref    1.036
_refine_ls_restrained_S_all       1.036
_refine_ls_shift/su_max           0.006
_refine_ls_shift/su_mean          0.000
 
loop_
 _atom_site_label
 _atom_site_type_symbol
 _atom_site_fract_x
 _atom_site_fract_y
 _atom_site_fract_z
 _atom_site_U_iso_or_equiv
 _atom_site_adp_type
 _atom_site_occupancy
 _atom_site_symmetry_multiplicity
 _atom_site_calc_flag
 _atom_site_refinement_flags
 _atom_site_disorder_assembly
 _atom_site_disorder_group
Ge1 Ge 0.31688(2) 0.27888(2) 0.268751(12) 0.01503(7) Uani 1 1 d . . .
Si1 Si 0.09748(7) 0.51199(6) 0.23395(4) 0.01835(12) Uani 1 1 d . . .
Si2 Si 0.21148(7) 0.10179(7) 0.36187(3) 0.01829(13) Uani 1 1 d . . .
Si3 Si 0.46399(7) 0.35910(7) 0.34547(4) 0.02017(13) Uani 1 1 d . . .
Si4 Si 0.51275(7) 0.14020(6) 0.14960(3) 0.01774(12) Uani 1 1 d . . .
Si5 Si 0.40134(7) 0.10739(7) 0.04018(3) 0.01926(13) Uani 1 1 d . . .
C1 C 0.6730(3) 0.1997(3) 0.34680(15) 0.0287(5) Uani 1 1 d . . .
H1A H 0.7382 0.1816 0.2889 0.043 Uiso 1 1 calc R . .
H1B H 0.6599 0.1011 0.3723 0.043 Uiso 1 1 calc R . .
H1C H 0.7303 0.2330 0.3799 0.043 Uiso 1 1 calc R . .
C2 C 0.3478(3) 0.3981(3) 0.45771(14) 0.0304(5) Uani 1 1 d . . .
H2A H 0.3366 0.3002 0.4857 0.046 Uiso 1 1 calc R . .
H2B H 0.2375 0.4809 0.4585 0.046 Uiso 1 1 calc R . .
H2C H 0.4087 0.4336 0.4875 0.046 Uiso 1 1 calc R . .
C3 C 0.4936(3) 0.5465(3) 0.29695(16) 0.0308(5) Uani 1 1 d . . .
H3A H 0.5624 0.5714 0.3266 0.046 Uiso 1 1 calc R . .
H3B H 0.3855 0.6344 0.3017 0.046 Uiso 1 1 calc R . .
H3C H 0.5484 0.5315 0.2373 0.046 Uiso 1 1 calc R . .
C4 C 0.6501(3) -0.0583(3) 0.18938(14) 0.0260(5) Uani 1 1 d . . .
H4A H 0.7445 -0.1085 0.1437 0.039 Uiso 1 1 calc R . .
H4B H 0.5866 -0.1270 0.2085 0.039 Uiso 1 1 calc R . .
H4C H 0.6906 -0.0428 0.2366 0.039 Uiso 1 1 calc R . .
C5 C 0.6494(3) 0.2553(3) 0.09971(15) 0.0289(5) Uani 1 1 d . . .
H5A H 0.7058 0.2657 0.1414 0.043 Uiso 1 1 calc R . .
H5B H 0.5811 0.3613 0.0804 0.043 Uiso 1 1 calc R . .
H5C H 0.7320 0.1986 0.0515 0.043 Uiso 1 1 calc R . .
C6 C 0.3615(3) 0.2983(3) -0.02735(14) 0.0290(5) Uani 1 1 d . . .
H6A H 0.3158 0.2913 -0.0745 0.044 Uiso 1 1 calc R . .
H6B H 0.4658 0.3148 -0.0494 0.044 Uiso 1 1 calc R . .
H6C H 0.2822 0.3879 0.0069 0.044 Uiso 1 1 calc R . .
C7 C 0.2026(3) 0.0706(3) 0.07523(15) 0.0277(5) Uani 1 1 d . . .
H7A H 0.1238 0.1497 0.1158 0.041 Uiso 1 1 calc R . .
H7B H 0.2255 -0.0362 0.1020 0.041 Uiso 1 1 calc R . .
H7C H 0.1552 0.0792 0.0261 0.041 Uiso 1 1 calc R . .
C8 C -0.0528(3) 0.4644(3) 0.19155(16) 0.0297(5) Uani 1 1 d . . .
H8A H -0.1517 0.5609 0.1889 0.045 Uiso 1 1 calc R . .
H8B H -0.0847 0.3834 0.2288 0.045 Uiso 1 1 calc R . .
H8C H -0.0007 0.4240 0.1348 0.045 Uiso 1 1 calc R . .
C9 C -0.0191(3) 0.6283(3) 0.33108(14) 0.0290(5) Uani 1 1 d . . .
H9A H 0.0576 0.6528 0.3550 0.043 Uiso 1 1 calc R . .
H9B H -0.0708 0.5653 0.3728 0.043 Uiso 1 1 calc R . .
H9C H -0.1051 0.7275 0.3163 0.043 Uiso 1 1 calc R . .
C10 C 0.1810(3) 0.6420(3) 0.15301(15) 0.0284(5) Uani 1 1 d . . .
H10A H 0.0891 0.7381 0.1404 0.043 Uiso 1 1 calc R . .
H10B H 0.2411 0.5839 0.1013 0.043 Uiso 1 1 calc R . .
H10C H 0.2565 0.6719 0.1750 0.043 Uiso 1 1 calc R . .
C11 C 0.3760(3) -0.0467(3) 0.41535(15) 0.0299(5) Uani 1 1 d . . .
H11A H 0.3323 -0.1219 0.4511 0.045 Uiso 1 1 calc R . .
H11B H 0.4092 0.0090 0.4502 0.045 Uiso 1 1 calc R . .
H11C H 0.4725 -0.1048 0.3726 0.045 Uiso 1 1 calc R . .
C12 C 0.1396(3) -0.0113(3) 0.30372(14) 0.0256(5) Uani 1 1 d . . .
H12A H 0.2332 -0.0751 0.2615 0.038 Uiso 1 1 calc R . .
H12B H 0.0529 0.0636 0.2755 0.038 Uiso 1 1 calc R . .
H12C H 0.0951 -0.0815 0.3437 0.038 Uiso 1 1 calc R . .
C13 C 0.0326(3) 0.2157(3) 0.44563(14) 0.0281(5) Uani 1 1 d . . .
H13A H -0.0111 0.1420 0.4830 0.042 Uiso 1 1 calc R . .
H13B H -0.0548 0.2940 0.4190 0.042 Uiso 1 1 calc R . .
H13C H 0.0702 0.2706 0.4787 0.042 Uiso 1 1 calc R . .
 
loop_
 _atom_site_aniso_label
 _atom_site_aniso_U_11
 _atom_site_aniso_U_22
 _atom_site_aniso_U_33
 _atom_site_aniso_U_23
 _atom_site_aniso_U_13
 _atom_site_aniso_U_12
Ge1 0.01563(11) 0.01396(11) 0.01434(11) -0.00085(8) -0.00277(8) -0.00454(8)
Si1 0.0185(3) 0.0150(3) 0.0190(3) 0.0006(2) -0.0036(2) -0.0042(2)
Si2 0.0212(3) 0.0170(3) 0.0161(3) 0.0001(2) -0.0031(2) -0.0073(2)
Si3 0.0185(3) 0.0218(3) 0.0209(3) -0.0043(2) -0.0041(2) -0.0073(2)
Si4 0.0197(3) 0.0160(3) 0.0153(3) -0.0014(2) -0.0024(2) -0.0051(2)
Si5 0.0245(3) 0.0157(3) 0.0152(3) -0.0012(2) -0.0040(2) -0.0050(2)
C1 0.0226(11) 0.0336(13) 0.0311(12) -0.0028(10) -0.0099(9) -0.0088(10)
C2 0.0298(12) 0.0416(14) 0.0235(11) -0.0105(10) -0.0054(9) -0.0146(11)
C3 0.0291(12) 0.0254(12) 0.0428(14) -0.0045(10) -0.0081(10) -0.0141(10)
C4 0.0280(12) 0.0203(11) 0.0240(11) -0.0042(9) -0.0086(9) -0.0002(9)
C5 0.0291(12) 0.0330(12) 0.0258(12) -0.0060(10) 0.0025(9) -0.0163(10)
C6 0.0414(14) 0.0178(11) 0.0244(12) 0.0022(9) -0.0115(10) -0.0059(10)
C7 0.0266(12) 0.0291(12) 0.0266(12) -0.0049(9) -0.0028(9) -0.0103(10)
C8 0.0249(12) 0.0240(11) 0.0406(14) 0.0015(10) -0.0154(10) -0.0056(9)
C9 0.0298(12) 0.0205(11) 0.0275(12) -0.0037(9) -0.0004(9) -0.0025(9)
C10 0.0330(13) 0.0228(11) 0.0273(12) 0.0051(9) -0.0050(10) -0.0113(10)
C11 0.0353(13) 0.0281(12) 0.0257(12) 0.0091(10) -0.0120(10) -0.0113(10)
C12 0.0297(12) 0.0221(11) 0.0278(12) -0.0006(9) -0.0055(9) -0.0132(9)
C13 0.0314(12) 0.0315(12) 0.0236(11) -0.0047(9) 0.0025(9) -0.0178(10)
 
_geom_special_details
;
 All esds (except the esd in the dihedral angle between two l.s. planes)
 are estimated using the full covariance matrix.  The cell esds are taken
 into account individually in the estimation of esds in distances, angles
 and torsion angles; correlations between esds in cell parameters are only
 used when they are defined by crystal symmetry.  An approximate (isotropic)
 treatment of cell esds is used for estimating esds involving l.s. planes.
;
 
loop_
 _geom_bond_atom_site_label_1
 _geom_bond_atom_site_label_2
 _geom_bond_distance
 _geom_bond_site_symmetry_2
 _geom_bond_publ_flag
Ge1 Si1 2.3813(11) . ?
Ge1 Si2 2.3813(9) . ?
Ge1 Si3 2.3904(8) . ?
Ge1 Si4 2.3924(12) . ?
Si1 C8 1.874(2) . ?
Si1 C10 1.875(2) . ?
Si1 C9 1.875(2) . ?
Si2 C12 1.872(2) . ?
Si2 C13 1.878(2) . ?
Si2 C11 1.879(2) . ?
Si3 C1 1.873(2) . ?
Si3 C2 1.877(2) . ?
Si3 C3 1.879(2) . ?
Si4 C4 1.886(2) . ?
Si4 C5 1.891(2) . ?
Si4 Si5 2.3621(9) . ?
Si5 C7 1.883(2) . ?
Si5 C6 1.892(2) . ?
Si5 Si5 2.3539(15) 2_655 ?
 
loop_
 _geom_angle_atom_site_label_1
 _geom_angle_atom_site_label_2
 _geom_angle_atom_site_label_3
 _geom_angle
 _geom_angle_site_symmetry_1
 _geom_angle_site_symmetry_3
 _geom_angle_publ_flag
Si1 Ge1 Si2 111.06(3) . . ?
Si1 Ge1 Si3 107.41(3) . . ?
Si2 Ge1 Si3 106.07(3) . . ?
Si1 Ge1 Si4 114.53(4) . . ?
Si2 Ge1 Si4 109.88(3) . . ?
Si3 Ge1 Si4 107.45(3) . . ?
C8 Si1 C10 108.23(11) . . ?
C8 Si1 C9 108.07(11) . . ?
C10 Si1 C9 108.12(11) . . ?
C8 Si1 Ge1 112.26(8) . . ?
C10 Si1 Ge1 110.77(8) . . ?
C9 Si1 Ge1 109.28(8) . . ?
C12 Si2 C13 108.70(11) . . ?
C12 Si2 C11 107.80(11) . . ?
C13 Si2 C11 108.18(11) . . ?
C12 Si2 Ge1 111.30(7) . . ?
C13 Si2 Ge1 110.16(8) . . ?
C11 Si2 Ge1 110.61(8) . . ?
C1 Si3 C2 108.08(11) . . ?
C1 Si3 C3 108.35(11) . . ?
C2 Si3 C3 107.70(12) . . ?
C1 Si3 Ge1 110.48(8) . . ?
C2 Si3 Ge1 110.84(8) . . ?
C3 Si3 Ge1 111.27(8) . . ?
C4 Si4 C5 107.21(11) . . ?
C4 Si4 Si5 110.69(8) . . ?
C5 Si4 Si5 105.81(8) . . ?
C4 Si4 Ge1 107.94(8) . . ?
C5 Si4 Ge1 108.56(8) . . ?
Si5 Si4 Ge1 116.26(3) . . ?
C7 Si5 C6 108.69(11) . . ?
C7 Si5 Si5 107.92(8) . 2_655 ?
C6 Si5 Si5 109.77(8) . 2_655 ?
C7 Si5 Si4 115.58(8) . . ?
C6 Si5 Si4 105.74(8) . . ?
Si5 Si5 Si4 109.05(5) 2_655 . ?
 
loop_
 _geom_torsion_atom_site_label_1
 _geom_torsion_atom_site_label_2
 _geom_torsion_atom_site_label_3
 _geom_torsion_atom_site_label_4
 _geom_torsion
 _geom_torsion_site_symmetry_1
 _geom_torsion_site_symmetry_2
 _geom_torsion_site_symmetry_3
 _geom_torsion_site_symmetry_4
 _geom_torsion_publ_flag
Si2 Ge1 Si1 C8 -53.69(9) . . . . ?
Si3 Ge1 Si1 C8 -169.26(9) . . . . ?
Si4 Ge1 Si1 C8 71.50(9) . . . . ?
Si2 Ge1 Si1 C10 -174.80(8) . . . . ?
Si3 Ge1 Si1 C10 69.63(9) . . . . ?
Si4 Ge1 Si1 C10 -49.61(9) . . . . ?
Si2 Ge1 Si1 C9 66.19(9) . . . . ?
Si3 Ge1 Si1 C9 -49.38(9) . . . . ?
Si4 Ge1 Si1 C9 -168.62(8) . . . . ?
Si1 Ge1 Si2 C12 77.95(9) . . . . ?
Si3 Ge1 Si2 C12 -165.65(8) . . . . ?
Si4 Ge1 Si2 C12 -49.80(8) . . . . ?
Si1 Ge1 Si2 C13 -42.69(9) . . . . ?
Si3 Ge1 Si2 C13 73.71(9) . . . . ?
Si4 Ge1 Si2 C13 -170.45(8) . . . . ?
Si1 Ge1 Si2 C11 -162.23(9) . . . . ?
Si3 Ge1 Si2 C11 -45.83(9) . . . . ?
Si4 Ge1 Si2 C11 70.01(9) . . . . ?
Si1 Ge1 Si3 C1 -162.54(8) . . . . ?
Si2 Ge1 Si3 C1 78.63(9) . . . . ?
Si4 Ge1 Si3 C1 -38.86(9) . . . . ?
Si1 Ge1 Si3 C2 77.68(10) . . . . ?
Si2 Ge1 Si3 C2 -41.15(9) . . . . ?
Si4 Ge1 Si3 C2 -158.64(9) . . . . ?
Si1 Ge1 Si3 C3 -42.15(9) . . . . ?
Si2 Ge1 Si3 C3 -160.98(9) . . . . ?
Si4 Ge1 Si3 C3 81.54(9) . . . . ?
Si1 Ge1 Si4 C4 -169.15(8) . . . . ?
Si2 Ge1 Si4 C4 -43.34(8) . . . . ?
Si3 Ge1 Si4 C4 71.63(8) . . . . ?
Si1 Ge1 Si4 C5 74.95(9) . . . . ?
Si2 Ge1 Si4 C5 -159.24(8) . . . . ?
Si3 Ge1 Si4 C5 -44.27(9) . . . . ?
Si1 Ge1 Si4 Si5 -44.13(4) . . . . ?
Si2 Ge1 Si4 Si5 81.68(4) . . . . ?
Si3 Ge1 Si4 Si5 -163.35(3) . . . . ?
C4 Si4 Si5 C7 87.02(12) . . . . ?
C5 Si4 Si5 C7 -157.15(11) . . . . ?
Ge1 Si4 Si5 C7 -36.59(9) . . . . ?
C4 Si4 Si5 C6 -152.72(11) . . . . ?
C5 Si4 Si5 C6 -36.89(12) . . . . ?
Ge1 Si4 Si5 C6 83.68(9) . . . . ?
C4 Si4 Si5 Si5 -34.73(9) . . . 2_655 ?
C5 Si4 Si5 Si5 81.10(9) . . . 2_655 ?
Ge1 Si4 Si5 Si5 -158.34(4) . . . 2_655 ?
 
_diffrn_measured_fraction_theta_max    0.983
_diffrn_reflns_theta_full              26.36
_diffrn_measured_fraction_theta_full   0.983
_refine_diff_density_max    0.684
_refine_diff_density_min   -0.252
_refine_diff_density_rms    0.069

#===END


data_19_661j
 
_audit_creation_method            SHELXL-97
_chemical_name_systematic
;
 ?
;
_chemical_name_common             ?
_chemical_melting_point           ?
_chemical_formula_moiety          ?
_chemical_formula_sum
 'C22 H66 Ge8 Si2'
_chemical_formula_weight          967.65
 
loop_
 _atom_type_symbol
 _atom_type_description
 _atom_type_scat_dispersion_real
 _atom_type_scat_dispersion_imag
 _atom_type_scat_source
 'C'  'C'   0.0033   0.0016
 'International Tables Vol C Tables 4.2.6.8 and 6.1.1.4'
 'H'  'H'   0.0000   0.0000
 'International Tables Vol C Tables 4.2.6.8 and 6.1.1.4'
 'Si'  'Si'   0.0817   0.0704
 'International Tables Vol C Tables 4.2.6.8 and 6.1.1.4'
 'Ge'  'Ge'   0.1547   1.8001
 'International Tables Vol C Tables 4.2.6.8 and 6.1.1.4'
 
_symmetry_cell_setting            Monoclinic
_symmetry_space_group_name_H-M    C2/c
 
loop_
 _symmetry_equiv_pos_as_xyz
 'x, y, z'
 '-x, y, -z+1/2'
 'x+1/2, y+1/2, z'
 '-x+1/2, y+1/2, -z+1/2'
 '-x, -y, -z'
 'x, -y, z-1/2'
 '-x+1/2, -y+1/2, -z'
 'x+1/2, -y+1/2, z-1/2'
 
_cell_length_a                    16.022(3)
_cell_length_b                    9.915(2)
_cell_length_c                    26.387(5)
_cell_angle_alpha                 90.00
_cell_angle_beta                  92.34(3)
_cell_angle_gamma                 90.00
_cell_volume                      4188.3(15)
_cell_formula_units_Z             4
_cell_measurement_temperature     100(2)
_cell_measurement_reflns_used     4508
_cell_measurement_theta_min       4.817
_cell_measurement_theta_max       52.471
 
_exptl_crystal_description        blocks
_exptl_crystal_colour             colorless
_exptl_crystal_size_max           0.30
_exptl_crystal_size_mid           0.28
_exptl_crystal_size_min           0.12
_exptl_crystal_density_meas       ?
_exptl_crystal_density_diffrn     1.535
_exptl_crystal_density_method     'not measured'
_exptl_crystal_F_000              1928
_exptl_absorpt_coefficient_mu     5.726
_exptl_absorpt_correction_type    multi-scan
_exptl_absorpt_correction_T_min   0.2785
_exptl_absorpt_correction_T_max   0.5466
_exptl_absorpt_process_details    SADABS
 
_exptl_special_details
;
 ?
;
 
_diffrn_ambient_temperature       100(2)
_diffrn_radiation_wavelength      0.71073
_diffrn_radiation_type            MoK\a
_diffrn_radiation_source          'fine-focus sealed tube'
_diffrn_radiation_monochromator   graphite
_diffrn_measurement_device_type   'SMART APEX' 
_diffrn_measurement_method        '\w scans' 
_diffrn_detector_area_resol_mean  ?
_diffrn_standards_number          ?
_diffrn_standards_interval_count  ?
_diffrn_standards_interval_time   ?
_diffrn_standards_decay_%         ?
_diffrn_reflns_number             16071
_diffrn_reflns_av_R_equivalents   0.0614
_diffrn_reflns_av_sigmaI/netI     0.0552
_diffrn_reflns_limit_h_min        -19
_diffrn_reflns_limit_h_max        20
_diffrn_reflns_limit_k_min        -12
_diffrn_reflns_limit_k_max        12
_diffrn_reflns_limit_l_min        -32
_diffrn_reflns_limit_l_max        32
_diffrn_reflns_theta_min          2.42
_diffrn_reflns_theta_max          26.37
_reflns_number_total              4269
_reflns_number_gt                 3589
_reflns_threshold_expression      >2sigma(I)
 
_computing_data_collection        'Bruker XSCANS'
_computing_cell_refinement        'Bruker XSCANS'
_computing_data_reduction         'Bruker SHELXTL'
_computing_structure_solution     'SHELXS-97 (Sheldrick, 1990)'
_computing_structure_refinement   'SHELXL-97 (Sheldrick, 1997)'
_computing_molecular_graphics     'Bruker SHELXTL'
_computing_publication_material   'Bruker SHELXTL'
 
_refine_special_details
;
 Refinement of F^2^ against ALL reflections.  The weighted R-factor wR and
 goodness of fit S are based on F^2^, conventional R-factors R are based
 on F, with F set to zero for negative F^2^. The threshold expression of
 F^2^ > 2sigma(F^2^) is used only for calculating R-factors(gt) etc. and is
 not relevant to the choice of reflections for refinement.  R-factors based
 on F^2^ are statistically about twice as large as those based on F, and R-
 factors based on ALL data will be even larger.
;
 
_refine_ls_structure_factor_coef  Fsqd
_refine_ls_matrix_type            full
_refine_ls_weighting_scheme       calc
_refine_ls_weighting_details
 'calc w=1/[\s^2^(Fo^2^)+(0.0350P)^2^+26.4822P] where P=(Fo^2^+2Fc^2^)/3'
_atom_sites_solution_primary      direct
_atom_sites_solution_secondary    difmap
_atom_sites_solution_hydrogens    geom
_refine_ls_hydrogen_treatment     constr
_refine_ls_extinction_method      none
_refine_ls_extinction_coef        ?
_refine_ls_number_reflns          4269
_refine_ls_number_parameters      156
_refine_ls_number_restraints      0
_refine_ls_R_factor_all           0.0755
_refine_ls_R_factor_gt            0.0593
_refine_ls_wR_factor_ref          0.1124
_refine_ls_wR_factor_gt           0.1076
_refine_ls_goodness_of_fit_ref    1.215
_refine_ls_restrained_S_all       1.215
_refine_ls_shift/su_max           0.001
_refine_ls_shift/su_mean          0.000
 
loop_
 _atom_site_label
 _atom_site_type_symbol
 _atom_site_fract_x
 _atom_site_fract_y
 _atom_site_fract_z
 _atom_site_U_iso_or_equiv
 _atom_site_adp_type
 _atom_site_occupancy
 _atom_site_symmetry_multiplicity
 _atom_site_calc_flag
 _atom_site_refinement_flags
 _atom_site_disorder_assembly
 _atom_site_disorder_group
Ge1 Ge 0.17662(4) 0.66044(6) 0.39511(2) 0.01355(16) Uani 1 1 d . . .
Ge2 Ge 0.04674(4) 0.78767(7) 0.39144(3) 0.01942(17) Uani 1 1 d . . .
Ge3 Ge 0.26382(4) 0.74216(7) 0.32808(3) 0.02102(18) Uani 1 1 d . . .
Ge4 Ge 0.13772(4) 0.42879(7) 0.37314(3) 0.02097(18) Uani 1 1 d . . .
Si1 Si 0.24944(11) 0.64895(17) 0.47675(7) 0.0182(4) Uani 1 1 d . . .
C1 C -0.0197(4) 0.7445(8) 0.3296(3) 0.0347(18) Uani 1 1 d . . .
H1A H -0.0388 0.6508 0.3311 0.052 Uiso 1 1 calc R . .
H1B H 0.0146 0.7564 0.3000 0.052 Uiso 1 1 calc R . .
H1C H -0.0682 0.8048 0.3267 0.052 Uiso 1 1 calc R . .
C2 C -0.0223(4) 0.7447(7) 0.4486(3) 0.0285(16) Uani 1 1 d . . .
H2A H -0.0761 0.7915 0.4445 0.043 Uiso 1 1 calc R . .
H2B H 0.0063 0.7739 0.4803 0.043 Uiso 1 1 calc R . .
H2C H -0.0319 0.6471 0.4498 0.043 Uiso 1 1 calc R . .
C3 C 0.0687(4) 0.9821(6) 0.3904(3) 0.0284(16) Uani 1 1 d . . .
H3A H 0.0164 1.0313 0.3946 0.043 Uiso 1 1 calc R . .
H3B H 0.0921 1.0067 0.3579 0.043 Uiso 1 1 calc R . .
H3C H 0.1087 1.0053 0.4181 0.043 Uiso 1 1 calc R . .
C4 C 0.1954(5) 0.7625(9) 0.2652(3) 0.046(2) Uani 1 1 d . . .
H4A H 0.1532 0.8326 0.2698 0.069 Uiso 1 1 calc R . .
H4B H 0.1676 0.6768 0.2569 0.069 Uiso 1 1 calc R . .
H4C H 0.2311 0.7884 0.2376 0.069 Uiso 1 1 calc R . .
C5 C 0.3528(5) 0.6145(8) 0.3145(3) 0.0376(19) Uani 1 1 d . . .
H5A H 0.3839 0.6462 0.2856 0.056 Uiso 1 1 calc R . .
H5B H 0.3285 0.5258 0.3067 0.056 Uiso 1 1 calc R . .
H5C H 0.3908 0.6073 0.3445 0.056 Uiso 1 1 calc R . .
C6 C 0.3162(5) 0.9142(7) 0.3436(3) 0.0360(18) Uani 1 1 d . . .
H6A H 0.3520 0.9058 0.3744 0.054 Uiso 1 1 calc R . .
H6B H 0.2730 0.9822 0.3489 0.054 Uiso 1 1 calc R . .
H6C H 0.3501 0.9418 0.3153 0.054 Uiso 1 1 calc R . .
C7 C 0.2301(4) 0.3028(7) 0.3856(3) 0.0322(17) Uani 1 1 d . . .
H7A H 0.2455 0.3014 0.4220 0.048 Uiso 1 1 calc R . .
H7B H 0.2782 0.3316 0.3666 0.048 Uiso 1 1 calc R . .
H7C H 0.2128 0.2123 0.3746 0.048 Uiso 1 1 calc R . .
C8 C 0.1015(5) 0.4096(8) 0.3014(3) 0.0366(18) Uani 1 1 d . . .
H8A H 0.1456 0.4425 0.2799 0.055 Uiso 1 1 calc R . .
H8B H 0.0505 0.4623 0.2947 0.055 Uiso 1 1 calc R . .
H8C H 0.0903 0.3143 0.2939 0.055 Uiso 1 1 calc R . .
C9 C 0.0443(4) 0.3710(7) 0.4132(3) 0.0326(17) Uani 1 1 d . . .
H9A H 0.0238 0.2834 0.4009 0.049 Uiso 1 1 calc R . .
H9B H -0.0008 0.4376 0.4100 0.049 Uiso 1 1 calc R . .
H9C H 0.0629 0.3631 0.4489 0.049 Uiso 1 1 calc R . .
C10 C 0.3591(4) 0.5964(7) 0.4632(3) 0.0286(16) Uani 1 1 d . . .
H10A H 0.3895 0.5746 0.4951 0.043 Uiso 1 1 calc R . .
H10B H 0.3874 0.6704 0.4463 0.043 Uiso 1 1 calc R . .
H10C H 0.3574 0.5169 0.4411 0.043 Uiso 1 1 calc R . .
C11 C 0.1998(4) 0.5128(6) 0.5152(2) 0.0258(15) Uani 1 1 d . . .
H11A H 0.2029 0.4265 0.4973 0.039 Uiso 1 1 calc R . .
H11B H 0.1411 0.5356 0.5201 0.039 Uiso 1 1 calc R . .
H11C H 0.2295 0.5054 0.5483 0.039 Uiso 1 1 calc R . .
 
loop_
 _atom_site_aniso_label
 _atom_site_aniso_U_11
 _atom_site_aniso_U_22
 _atom_site_aniso_U_33
 _atom_site_aniso_U_23
 _atom_site_aniso_U_13
 _atom_site_aniso_U_12
Ge1 0.0134(3) 0.0119(3) 0.0152(3) 0.0008(2) -0.0010(2) -0.0003(2)
Ge2 0.0166(3) 0.0171(3) 0.0244(4) 0.0013(3) -0.0016(3) 0.0004(3)
Ge3 0.0212(4) 0.0210(4) 0.0207(4) 0.0023(3) -0.0011(3) -0.0017(3)
Ge4 0.0216(4) 0.0176(3) 0.0237(4) -0.0026(3) 0.0008(3) -0.0009(3)
Si1 0.0196(9) 0.0153(9) 0.0196(9) -0.0006(7) -0.0008(7) -0.0001(7)
C1 0.025(4) 0.039(4) 0.039(5) 0.000(4) -0.009(3) 0.002(3)
C2 0.022(3) 0.028(4) 0.035(4) 0.004(3) 0.006(3) -0.004(3)
C3 0.032(4) 0.015(3) 0.038(4) 0.002(3) -0.001(3) -0.002(3)
C4 0.043(5) 0.069(6) 0.025(4) 0.018(4) -0.006(3) -0.020(4)
C5 0.035(4) 0.040(4) 0.038(5) 0.006(4) 0.012(3) 0.014(4)
C6 0.044(5) 0.031(4) 0.033(4) -0.005(3) 0.009(3) -0.018(4)
C7 0.034(4) 0.021(4) 0.042(5) -0.004(3) 0.004(3) 0.004(3)
C8 0.046(5) 0.032(4) 0.031(4) -0.006(3) -0.008(4) 0.004(4)
C9 0.035(4) 0.025(4) 0.039(4) -0.004(3) 0.008(3) -0.005(3)
C10 0.025(4) 0.032(4) 0.029(4) -0.006(3) 0.001(3) -0.001(3)
C11 0.037(4) 0.018(3) 0.022(4) 0.001(3) -0.005(3) -0.003(3)
 
_geom_special_details
;
 All esds (except the esd in the dihedral angle between two l.s. planes)
 are estimated using the full covariance matrix.  The cell esds are taken
 into account individually in the estimation of esds in distances, angles
 and torsion angles; correlations between esds in cell parameters are only
 used when they are defined by crystal symmetry.  An approximate (isotropic)
 treatment of cell esds is used for estimating esds involving l.s. planes.
;
 
loop_
 _geom_bond_atom_site_label_1
 _geom_bond_atom_site_label_2
 _geom_bond_distance
 _geom_bond_site_symmetry_2
 _geom_bond_publ_flag
Ge1 Si1 2.4103(19) . ?
Ge1 Ge2 2.4320(10) . ?
Ge1 Ge3 2.4369(11) . ?
Ge1 Ge4 2.4434(10) . ?
Ge2 C2 1.954(7) . ?
Ge2 C1 1.959(7) . ?
Ge2 C3 1.960(6) . ?
Ge3 C6 1.938(7) . ?
Ge3 C5 1.951(7) . ?
Ge3 C4 1.961(7) . ?
Ge4 C9 1.954(7) . ?
Ge4 C7 1.954(7) . ?
Ge4 C8 1.966(7) . ?
Si1 C10 1.880(7) . ?
Si1 C11 1.885(7) . ?
Si1 Si1 2.349(3) 7_566 ?
 
loop_
 _geom_angle_atom_site_label_1
 _geom_angle_atom_site_label_2
 _geom_angle_atom_site_label_3
 _geom_angle
 _geom_angle_site_symmetry_1
 _geom_angle_site_symmetry_3
 _geom_angle_publ_flag
Si1 Ge1 Ge2 116.25(5) . . ?
Si1 Ge1 Ge3 113.17(5) . . ?
Ge2 Ge1 Ge3 108.28(4) . . ?
Si1 Ge1 Ge4 106.09(5) . . ?
Ge2 Ge1 Ge4 105.58(3) . . ?
Ge3 Ge1 Ge4 106.77(3) . . ?
C2 Ge2 C1 106.8(3) . . ?
C2 Ge2 C3 109.5(3) . . ?
C1 Ge2 C3 107.2(3) . . ?
C2 Ge2 Ge1 111.5(2) . . ?
C1 Ge2 Ge1 110.8(2) . . ?
C3 Ge2 Ge1 110.9(2) . . ?
C6 Ge3 C5 107.2(3) . . ?
C6 Ge3 C4 108.1(3) . . ?
C5 Ge3 C4 107.4(4) . . ?
C6 Ge3 Ge1 113.3(2) . . ?
C5 Ge3 Ge1 111.2(2) . . ?
C4 Ge3 Ge1 109.3(2) . . ?
C9 Ge4 C7 108.2(3) . . ?
C9 Ge4 C8 106.8(3) . . ?
C7 Ge4 C8 107.0(3) . . ?
C9 Ge4 Ge1 109.9(2) . . ?
C7 Ge4 Ge1 112.1(2) . . ?
C8 Ge4 Ge1 112.5(2) . . ?
C10 Si1 C11 108.8(3) . . ?
C10 Si1 Si1 110.4(2) . 7_566 ?
C11 Si1 Si1 108.9(2) . 7_566 ?
C10 Si1 Ge1 105.4(2) . . ?
C11 Si1 Ge1 108.4(2) . . ?
Si1 Si1 Ge1 114.81(11) 7_566 . ?
 
loop_
 _geom_torsion_atom_site_label_1
 _geom_torsion_atom_site_label_2
 _geom_torsion_atom_site_label_3
 _geom_torsion_atom_site_label_4
 _geom_torsion
 _geom_torsion_site_symmetry_1
 _geom_torsion_site_symmetry_2
 _geom_torsion_site_symmetry_3
 _geom_torsion_site_symmetry_4
 _geom_torsion_publ_flag
Si1 Ge1 Ge2 C2 -44.6(2) . . . . ?
Ge3 Ge1 Ge2 C2 -173.3(2) . . . . ?
Ge4 Ge1 Ge2 C2 72.7(2) . . . . ?
Si1 Ge1 Ge2 C1 -163.5(2) . . . . ?
Ge3 Ge1 Ge2 C1 67.8(2) . . . . ?
Ge4 Ge1 Ge2 C1 -46.2(2) . . . . ?
Si1 Ge1 Ge2 C3 77.6(2) . . . . ?
Ge3 Ge1 Ge2 C3 -51.0(2) . . . . ?
Ge4 Ge1 Ge2 C3 -165.1(2) . . . . ?
Si1 Ge1 Ge3 C6 -54.3(3) . . . . ?
Ge2 Ge1 Ge3 C6 76.1(3) . . . . ?
Ge4 Ge1 Ge3 C6 -170.7(3) . . . . ?
Si1 Ge1 Ge3 C5 66.6(3) . . . . ?
Ge2 Ge1 Ge3 C5 -163.0(3) . . . . ?
Ge4 Ge1 Ge3 C5 -49.7(3) . . . . ?
Si1 Ge1 Ge3 C4 -174.9(3) . . . . ?
Ge2 Ge1 Ge3 C4 -44.5(3) . . . . ?
Ge4 Ge1 Ge3 C4 68.7(3) . . . . ?
Si1 Ge1 Ge4 C9 74.7(2) . . . . ?
Ge2 Ge1 Ge4 C9 -49.2(2) . . . . ?
Ge3 Ge1 Ge4 C9 -164.3(2) . . . . ?
Si1 Ge1 Ge4 C7 -45.8(3) . . . . ?
Ge2 Ge1 Ge4 C7 -169.7(2) . . . . ?
Ge3 Ge1 Ge4 C7 75.2(2) . . . . ?
Si1 Ge1 Ge4 C8 -166.4(3) . . . . ?
Ge2 Ge1 Ge4 C8 69.7(3) . . . . ?
Ge3 Ge1 Ge4 C8 -45.4(3) . . . . ?
Ge2 Ge1 Si1 C10 -162.2(2) . . . . ?
Ge3 Ge1 Si1 C10 -35.9(2) . . . . ?
Ge4 Ge1 Si1 C10 80.8(2) . . . . ?
Ge2 Ge1 Si1 C11 81.5(2) . . . . ?
Ge3 Ge1 Si1 C11 -152.3(2) . . . . ?
Ge4 Ge1 Si1 C11 -35.5(2) . . . . ?
Ge2 Ge1 Si1 Si1 -40.52(13) . . . 7_566 ?
Ge3 Ge1 Si1 Si1 85.74(12) . . . 7_566 ?
Ge4 Ge1 Si1 Si1 -157.51(10) . . . 7_566 ?
 
_diffrn_measured_fraction_theta_max    0.995
_diffrn_reflns_theta_full              26.37
_diffrn_measured_fraction_theta_full   0.995
_refine_diff_density_max    0.800
_refine_diff_density_min   -0.733
_refine_diff_density_rms    0.151

#===END

data_21_660j 
  
_audit_creation_method            SHELXL-97 
_chemical_name_systematic 
; 
 ? 
; 
_chemical_name_common             ? 
_chemical_melting_point           ? 
_chemical_formula_moiety          ? 
_chemical_formula_sum 
 'C26 H78 Ge8 Si4' 
_chemical_formula_weight          1083.96 
  
loop_ 
 _atom_type_symbol 
 _atom_type_description 
 _atom_type_scat_dispersion_real 
 _atom_type_scat_dispersion_imag 
 _atom_type_scat_source 
 'C'  'C'   0.0033   0.0016 
 'International Tables Vol C Tables 4.2.6.8 and 6.1.1.4' 
 'H'  'H'   0.0000   0.0000 
 'International Tables Vol C Tables 4.2.6.8 and 6.1.1.4' 
 'Ge'  'Ge'   0.1547   1.8001 
 'International Tables Vol C Tables 4.2.6.8 and 6.1.1.4' 
 'Si'  'Si'   0.0817   0.0704 
 'International Tables Vol C Tables 4.2.6.8 and 6.1.1.4' 
  
_symmetry_cell_setting            Triclinic 
_symmetry_space_group_name_H-M    P-1 
  
loop_ 
 _symmetry_equiv_pos_as_xyz 
 'x, y, z' 
 '-x, -y, -z' 
  
_cell_length_a                    9.0562(18) 
_cell_length_b                    9.2540(19) 
_cell_length_c                    16.465(3) 
_cell_angle_alpha                 82.49(3) 
_cell_angle_beta                  76.48(3) 
_cell_angle_gamma                 67.77(3) 
_cell_volume                      1240.5(4) 
_cell_formula_units_Z             1 
_cell_measurement_temperature     150(2) 
_cell_measurement_reflns_used     4429 
_cell_measurement_theta_min       4.957
_cell_measurement_theta_max       52.481
  
_exptl_crystal_description        plates
_exptl_crystal_colour             colorless
_exptl_crystal_size_max           0.42 
_exptl_crystal_size_mid           0.36 
_exptl_crystal_size_min           0.30 
_exptl_crystal_density_meas       ? 
_exptl_crystal_density_diffrn     1.451 
_exptl_crystal_density_method     'not measured' 
_exptl_crystal_F_000              546 
_exptl_absorpt_coefficient_mu     4.887 
_exptl_absorpt_correction_type    multi-scan
_exptl_absorpt_correction_T_min   0.2333 
_exptl_absorpt_correction_T_max   0.3218 
_exptl_absorpt_process_details    SADABS
  
_exptl_special_details 
; 
 ? 
; 
  
_diffrn_ambient_temperature       150(2) 
_diffrn_radiation_wavelength      0.71073 
_diffrn_radiation_type            MoK\a 
_diffrn_radiation_source          'fine-focus sealed tube' 
_diffrn_radiation_monochromator   graphite 
_diffrn_measurement_device_type   'SMART APEX' 
_diffrn_measurement_method        '\w scans'
_diffrn_detector_area_resol_mean  ? 
_diffrn_standards_number          ? 
_diffrn_standards_interval_count  ? 
_diffrn_standards_interval_time   ? 
_diffrn_standards_decay_%         ? 
_diffrn_reflns_number             9813 
_diffrn_reflns_av_R_equivalents   0.0348 
_diffrn_reflns_av_sigmaI/netI     0.0523 
_diffrn_reflns_limit_h_min        -11 
_diffrn_reflns_limit_h_max        10 
_diffrn_reflns_limit_k_min        -11 
_diffrn_reflns_limit_k_max        11 
_diffrn_reflns_limit_l_min        -20 
_diffrn_reflns_limit_l_max        20 
_diffrn_reflns_theta_min          2.38 
_diffrn_reflns_theta_max          26.29 
_reflns_number_total              4940 
_reflns_number_gt                 4125 
_reflns_threshold_expression      >2sigma(I) 
  
_computing_data_collection        'Bruker XSCANS' 
_computing_cell_refinement        'Bruker XSCANS' 
_computing_data_reduction         'Bruker SHELXTL' 
_computing_structure_solution     'SHELXS-97 (Sheldrick, 1990)' 
_computing_structure_refinement   'SHELXL-97 (Sheldrick, 1997)' 
_computing_molecular_graphics     'Bruker SHELXTL' 
_computing_publication_material   'Bruker SHELXTL' 
  
_refine_special_details 
; 
 Refinement of F^2^ against ALL reflections.  The weighted R-factor wR and 
 goodness of fit S are based on F^2^, conventional R-factors R are based 
 on F, with F set to zero for negative F^2^. The threshold expression of 
 F^2^ > 2sigma(F^2^) is used only for calculating R-factors(gt) etc. and is 
 not relevant to the choice of reflections for refinement.  R-factors based 
 on F^2^ are statistically about twice as large as those based on F, and R- 
 factors based on ALL data will be even larger. 
; 
  
_refine_ls_structure_factor_coef  Fsqd 
_refine_ls_matrix_type            full 
_refine_ls_weighting_scheme       calc 
_refine_ls_weighting_details 
 'calc w=1/[\s^2^(Fo^2^)+(0.0619P)^2^+0.0000P] where P=(Fo^2^+2Fc^2^)/3' 
_atom_sites_solution_primary      direct 
_atom_sites_solution_secondary    difmap 
_atom_sites_solution_hydrogens    geom 
_refine_ls_hydrogen_treatment     constr
_refine_ls_extinction_method      none 
_refine_ls_extinction_coef        ? 
_refine_ls_number_reflns          4940 
_refine_ls_number_parameters      185 
_refine_ls_number_restraints      0 
_refine_ls_R_factor_all           0.0525 
_refine_ls_R_factor_gt            0.0421 
_refine_ls_wR_factor_ref          0.1085 
_refine_ls_wR_factor_gt           0.1035 
_refine_ls_goodness_of_fit_ref    1.022 
_refine_ls_restrained_S_all       1.022 
_refine_ls_shift/su_max           0.005 
_refine_ls_shift/su_mean          0.000 
  
loop_ 
 _atom_site_label 
 _atom_site_type_symbol 
 _atom_site_fract_x 
 _atom_site_fract_y 
 _atom_site_fract_z 
 _atom_site_U_iso_or_equiv 
 _atom_site_adp_type 
 _atom_site_occupancy 
 _atom_site_symmetry_multiplicity 
 _atom_site_calc_flag 
 _atom_site_refinement_flags 
 _atom_site_disorder_assembly 
 _atom_site_disorder_group 
Ge1 Ge 0.81687(5) 0.27527(4) 0.26478(2) 0.02071(12) Uani 1 1 d . . . 
Ge2 Ge 0.71132(5) 0.09787(5) 0.36161(3) 0.02976(14) Uani 1 1 d . . . 
Ge3 Ge 0.95908(5) 0.36690(5) 0.34384(3) 0.03344(14) Uani 1 1 d . . . 
Ge4 Ge 0.59411(5) 0.50472(5) 0.22800(3) 0.03014(14) Uani 1 1 d . . . 
Si1 Si 1.01519(14) 0.13845(13) 0.14876(7) 0.0292(3) Uani 1 1 d . . . 
Si2 Si 0.90433(15) 0.10379(13) 0.04002(7) 0.0306(3) Uani 1 1 d . . . 
C1 C 0.6297(6) -0.0207(5) 0.3056(3) 0.0408(11) Uani 1 1 d . . . 
H1A H 0.7170 -0.0800 0.2615 0.061 Uiso 1 1 calc R . . 
H1B H 0.5387 0.0513 0.2809 0.061 Uiso 1 1 calc R . . 
H1C H 0.5923 -0.0931 0.3463 0.061 Uiso 1 1 calc R . . 
C2 C 0.8825(7) -0.0524(6) 0.4155(3) 0.0511(14) Uani 1 1 d . . . 
H2A H 0.8433 -0.1323 0.4477 0.077 Uiso 1 1 calc R . . 
H2B H 0.9114 0.0018 0.4531 0.077 Uiso 1 1 calc R . . 
H2C H 0.9786 -0.1023 0.3728 0.077 Uiso 1 1 calc R . . 
C3 C 0.5363(6) 0.2116(6) 0.4506(3) 0.0482(13) Uani 1 1 d . . . 
H3A H 0.4476 0.2885 0.4260 0.072 Uiso 1 1 calc R . . 
H3B H 0.5781 0.2653 0.4821 0.072 Uiso 1 1 calc R . . 
H3C H 0.4954 0.1379 0.4883 0.072 Uiso 1 1 calc R . . 
C4 C 1.1743(6) 0.2108(6) 0.3490(3) 0.0465(12) Uani 1 1 d . . . 
H4A H 1.2240 0.2447 0.3861 0.070 Uiso 1 1 calc R . . 
H4B H 1.2430 0.1988 0.2928 0.070 Uiso 1 1 calc R . . 
H4C H 1.1639 0.1106 0.3706 0.070 Uiso 1 1 calc R . . 
C5 C 0.8400(6) 0.4104(7) 0.4584(3) 0.0541(14) Uani 1 1 d . . . 
H5A H 0.8341 0.3132 0.4882 0.081 Uiso 1 1 calc R . . 
H5B H 0.7296 0.4856 0.4579 0.081 Uiso 1 1 calc R . . 
H5C H 0.8964 0.4542 0.4868 0.081 Uiso 1 1 calc R . . 
C6 C 0.9893(7) 0.5589(6) 0.2927(4) 0.0551(14) Uani 1 1 d . . . 
H6A H 1.0553 0.5869 0.3228 0.083 Uiso 1 1 calc R . . 
H6B H 0.8829 0.6434 0.2956 0.083 Uiso 1 1 calc R . . 
H6C H 1.0447 0.5427 0.2341 0.083 Uiso 1 1 calc R . . 
C7 C 0.4708(6) 0.6226(6) 0.3274(3) 0.0496(13) Uani 1 1 d . . . 
H7A H 0.5445 0.6486 0.3530 0.074 Uiso 1 1 calc R . . 
H7B H 0.4190 0.5594 0.3675 0.074 Uiso 1 1 calc R . . 
H7C H 0.3869 0.7191 0.3116 0.074 Uiso 1 1 calc R . . 
C8 C 0.6747(7) 0.6433(6) 0.1457(3) 0.0492(13) Uani 1 1 d . . . 
H8A H 0.5826 0.7342 0.1323 0.074 Uiso 1 1 calc R . . 
H8B H 0.7365 0.5871 0.0948 0.074 Uiso 1 1 calc R . . 
H8C H 0.7457 0.6781 0.1686 0.074 Uiso 1 1 calc R . . 
C9 C 0.4415(6) 0.4538(6) 0.1817(4) 0.0496(13) Uani 1 1 d . . . 
H9A H 0.4137 0.3696 0.2163 0.074 Uiso 1 1 calc R . . 
H9B H 0.4915 0.4197 0.1245 0.074 Uiso 1 1 calc R . . 
H9C H 0.3424 0.5464 0.1809 0.074 Uiso 1 1 calc R . . 
C10 C 1.1479(6) 0.2550(6) 0.1020(3) 0.0457(12) Uani 1 1 d . . . 
H10A H 1.2004 0.2685 0.1447 0.069 Uiso 1 1 calc R . . 
H10B H 1.0811 0.3577 0.0814 0.069 Uiso 1 1 calc R . . 
H10C H 1.2315 0.1996 0.0555 0.069 Uiso 1 1 calc R . . 
C11 C 1.1479(6) -0.0553(6) 0.1909(3) 0.0457(12) Uani 1 1 d . . . 
H11A H 1.2423 -0.1043 0.1471 0.069 Uiso 1 1 calc R . . 
H11B H 1.0850 -0.1239 0.2086 0.069 Uiso 1 1 calc R . . 
H11C H 1.1852 -0.0381 0.2388 0.069 Uiso 1 1 calc R . . 
C12 C 0.7107(6) 0.0617(6) 0.0759(3) 0.0445(12) Uani 1 1 d . . . 
H12A H 0.6397 0.1299 0.1212 0.067 Uiso 1 1 calc R . . 
H12B H 0.7368 -0.0477 0.0962 0.067 Uiso 1 1 calc R . . 
H12C H 0.6549 0.0811 0.0291 0.067 Uiso 1 1 calc R . . 
C13 C 0.8618(7) 0.2922(5) -0.0265(3) 0.0447(12) Uani 1 1 d . . . 
H13A H 0.8053 0.2883 -0.0697 0.067 Uiso 1 1 calc R . . 
H13B H 0.9648 0.3057 -0.0531 0.067 Uiso 1 1 calc R . . 
H13C H 0.7933 0.3804 0.0088 0.067 Uiso 1 1 calc R . . 
  
loop_ 
 _atom_site_aniso_label 
 _atom_site_aniso_U_11 
 _atom_site_aniso_U_22 
 _atom_site_aniso_U_33 
 _atom_site_aniso_U_23 
 _atom_site_aniso_U_13 
 _atom_site_aniso_U_12 
Ge1 0.0175(2) 0.0214(2) 0.0216(2) -0.00210(16) -0.00401(16) -0.00485(16) 
Ge2 0.0301(3) 0.0311(3) 0.0275(3) -0.00151(19) -0.00437(19) -0.01119(19) 
Ge3 0.0238(2) 0.0392(3) 0.0374(3) -0.0090(2) -0.0061(2) -0.0091(2) 
Ge4 0.0262(2) 0.0273(2) 0.0333(3) 0.00080(19) -0.0052(2) -0.00678(18) 
Si1 0.0291(6) 0.0292(6) 0.0269(6) -0.0034(5) -0.0042(5) -0.0081(5) 
Si2 0.0365(7) 0.0272(6) 0.0257(6) -0.0025(5) -0.0066(5) -0.0082(5) 
C1 0.041(3) 0.038(3) 0.046(3) -0.007(2) -0.006(2) -0.018(2) 
C2 0.060(3) 0.046(3) 0.050(3) 0.018(3) -0.027(3) -0.019(3) 
C3 0.050(3) 0.053(3) 0.039(3) -0.018(2) 0.014(2) -0.025(3) 
C4 0.032(3) 0.053(3) 0.050(3) -0.004(2) -0.014(2) -0.006(2) 
C5 0.038(3) 0.082(4) 0.042(3) -0.029(3) -0.004(2) -0.015(3) 
C6 0.045(3) 0.044(3) 0.084(4) -0.008(3) -0.017(3) -0.020(2) 
C7 0.044(3) 0.045(3) 0.042(3) -0.006(2) 0.001(2) -0.001(2) 
C8 0.056(3) 0.035(3) 0.051(3) 0.006(2) -0.004(3) -0.015(2) 
C9 0.039(3) 0.044(3) 0.069(4) 0.007(3) -0.026(3) -0.013(2) 
C10 0.043(3) 0.056(3) 0.038(3) -0.013(2) 0.003(2) -0.022(2) 
C11 0.045(3) 0.044(3) 0.040(3) -0.012(2) -0.014(2) -0.001(2) 
C12 0.042(3) 0.047(3) 0.048(3) -0.010(2) -0.005(2) -0.019(2) 
C13 0.057(3) 0.033(2) 0.040(3) -0.002(2) -0.015(2) -0.007(2) 
  
_geom_special_details 
; 
 All esds (except the esd in the dihedral angle between two l.s. planes) 
 are estimated using the full covariance matrix.  The cell esds are taken 
 into account individually in the estimation of esds in distances, angles 
 and torsion angles; correlations between esds in cell parameters are only 
 used when they are defined by crystal symmetry.  An approximate (isotropic) 
 treatment of cell esds is used for estimating esds involving l.s. planes. 
; 
  
loop_ 
 _geom_bond_atom_site_label_1 
 _geom_bond_atom_site_label_2 
 _geom_bond_distance 
 _geom_bond_site_symmetry_2 
 _geom_bond_publ_flag 
Ge1 Si1 2.4053(16) . ? 
Ge1 Ge4 2.4370(11) . ? 
Ge1 Ge2 2.4374(10) . ? 
Ge1 Ge3 2.4435(8) . ? 
Ge2 C1 1.949(4) . ? 
Ge2 C2 1.953(5) . ? 
Ge2 C3 1.955(5) . ? 
Ge3 C5 1.950(5) . ? 
Ge3 C4 1.951(5) . ? 
Ge3 C6 1.951(5) . ? 
Ge4 C9 1.948(5) . ? 
Ge4 C8 1.951(5) . ? 
Ge4 C7 1.951(5) . ? 
Si1 C10 1.879(5) . ? 
Si1 C11 1.891(5) . ? 
Si1 Si2 2.3559(17) . ? 
Si2 C12 1.884(5) . ? 
Si2 C13 1.892(5) . ? 
Si2 Si2 2.346(3) 2_755 ? 
  
loop_ 
 _geom_angle_atom_site_label_1 
 _geom_angle_atom_site_label_2 
 _geom_angle_atom_site_label_3 
 _geom_angle 
 _geom_angle_site_symmetry_1 
 _geom_angle_site_symmetry_3 
 _geom_angle_publ_flag 
Si1 Ge1 Ge4 115.56(4) . . ? 
Si1 Ge1 Ge2 110.98(4) . . ? 
Ge4 Ge1 Ge2 110.52(3) . . ? 
Si1 Ge1 Ge3 107.26(4) . . ? 
Ge4 Ge1 Ge3 106.59(3) . . ? 
Ge2 Ge1 Ge3 105.26(3) . . ? 
C1 Ge2 C2 107.4(2) . . ? 
C1 Ge2 C3 108.6(2) . . ? 
C2 Ge2 C3 106.9(2) . . ? 
C1 Ge2 Ge1 112.20(14) . . ? 
C2 Ge2 Ge1 110.36(16) . . ? 
C3 Ge2 Ge1 111.09(15) . . ? 
C5 Ge3 C4 107.6(2) . . ? 
C5 Ge3 C6 107.2(3) . . ? 
C4 Ge3 C6 107.5(2) . . ? 
C5 Ge3 Ge1 111.88(16) . . ? 
C4 Ge3 Ge1 110.88(15) . . ? 
C6 Ge3 Ge1 111.60(17) . . ? 
C9 Ge4 C8 107.1(2) . . ? 
C9 Ge4 C7 107.3(2) . . ? 
C8 Ge4 C7 107.8(2) . . ? 
C9 Ge4 Ge1 113.33(15) . . ? 
C8 Ge4 Ge1 111.42(16) . . ? 
C7 Ge4 Ge1 109.70(16) . . ? 
C10 Si1 C11 107.9(2) . . ? 
C10 Si1 Si2 106.71(17) . . ? 
C11 Si1 Si2 111.25(16) . . ? 
C10 Si1 Ge1 108.29(16) . . ? 
C11 Si1 Ge1 107.88(16) . . ? 
Si2 Si1 Ge1 114.60(6) . . ? 
C12 Si2 C13 109.1(2) . . ? 
C12 Si2 Si2 107.81(17) . 2_755 ? 
C13 Si2 Si2 109.76(17) . 2_755 ? 
C12 Si2 Si1 114.63(17) . . ? 
C13 Si2 Si1 106.00(16) . . ? 
Si2 Si2 Si1 109.49(8) 2_755 . ? 
  
loop_ 
 _geom_torsion_atom_site_label_1 
 _geom_torsion_atom_site_label_2 
 _geom_torsion_atom_site_label_3 
 _geom_torsion_atom_site_label_4 
 _geom_torsion 
 _geom_torsion_site_symmetry_1 
 _geom_torsion_site_symmetry_2 
 _geom_torsion_site_symmetry_3 
 _geom_torsion_site_symmetry_4 
 _geom_torsion_publ_flag 
Si1 Ge1 Ge2 C1 -53.07(16) . . . . ? 
Ge4 Ge1 Ge2 C1 76.49(16) . . . . ? 
Ge3 Ge1 Ge2 C1 -168.79(16) . . . . ? 
Si1 Ge1 Ge2 C2 66.68(18) . . . . ? 
Ge4 Ge1 Ge2 C2 -163.76(18) . . . . ? 
Ge3 Ge1 Ge2 C2 -49.04(18) . . . . ? 
Si1 Ge1 Ge2 C3 -174.90(18) . . . . ? 
Ge4 Ge1 Ge2 C3 -45.34(18) . . . . ? 
Ge3 Ge1 Ge2 C3 69.38(18) . . . . ? 
Si1 Ge1 Ge3 C5 -159.0(2) . . . . ? 
Ge4 Ge1 Ge3 C5 76.7(2) . . . . ? 
Ge2 Ge1 Ge3 C5 -40.7(2) . . . . ? 
Si1 Ge1 Ge3 C4 -38.86(17) . . . . ? 
Ge4 Ge1 Ge3 C4 -163.19(17) . . . . ? 
Ge2 Ge1 Ge3 C4 79.39(17) . . . . ? 
Si1 Ge1 Ge3 C6 80.92(19) . . . . ? 
Ge4 Ge1 Ge3 C6 -43.41(19) . . . . ? 
Ge2 Ge1 Ge3 C6 -160.83(18) . . . . ? 
Si1 Ge1 Ge4 C9 71.15(19) . . . . ? 
Ge2 Ge1 Ge4 C9 -55.92(19) . . . . ? 
Ge3 Ge1 Ge4 C9 -169.80(19) . . . . ? 
Si1 Ge1 Ge4 C8 -49.72(18) . . . . ? 
Ge2 Ge1 Ge4 C8 -176.79(17) . . . . ? 
Ge3 Ge1 Ge4 C8 69.34(18) . . . . ? 
Si1 Ge1 Ge4 C7 -168.98(18) . . . . ? 
Ge2 Ge1 Ge4 C7 63.95(18) . . . . ? 
Ge3 Ge1 Ge4 C7 -49.93(18) . . . . ? 
Ge4 Ge1 Si1 C10 75.41(18) . . . . ? 
Ge2 Ge1 Si1 C10 -157.75(18) . . . . ? 
Ge3 Ge1 Si1 C10 -43.27(18) . . . . ? 
Ge4 Ge1 Si1 C11 -168.07(17) . . . . ? 
Ge2 Ge1 Si1 C11 -41.23(18) . . . . ? 
Ge3 Ge1 Si1 C11 73.24(18) . . . . ? 
Ge4 Ge1 Si1 Si2 -43.56(7) . . . . ? 
Ge2 Ge1 Si1 Si2 83.28(6) . . . . ? 
Ge3 Ge1 Si1 Si2 -162.24(5) . . . . ? 
C10 Si1 Si2 C12 -157.5(2) . . . . ? 
C11 Si1 Si2 C12 85.1(3) . . . . ? 
Ge1 Si1 Si2 C12 -37.63(19) . . . . ? 
C10 Si1 Si2 C13 -37.1(2) . . . . ? 
C11 Si1 Si2 C13 -154.5(3) . . . . ? 
Ge1 Si1 Si2 C13 82.75(19) . . . . ? 
C10 Si1 Si2 Si2 81.24(19) . . . 2_755 ? 
C11 Si1 Si2 Si2 -36.2(2) . . . 2_755 ? 
Ge1 Si1 Si2 Si2 -158.91(7) . . . 2_755 ? 
  
_diffrn_measured_fraction_theta_max    0.983 
_diffrn_reflns_theta_full              26.29 
_diffrn_measured_fraction_theta_full   0.983 
_refine_diff_density_max    1.531 
_refine_diff_density_min   -0.637 
_refine_diff_density_rms    0.132 

#===END


data_22_672j
 
_audit_creation_method            SHELXL-97 
_chemical_name_systematic 
; 
 ? 
; 
_chemical_name_common             ? 
_chemical_melting_point           ? 
_chemical_formula_moiety          ? 
_chemical_formula_sum 
 'C30 H90 Ge8 Si6' 
_chemical_formula_weight          1200.28 
 
loop_ 
 _atom_type_symbol 
 _atom_type_description 
 _atom_type_scat_dispersion_real 
 _atom_type_scat_dispersion_imag 
 _atom_type_scat_source 
 'C'  'C'   0.0033   0.0016 
 'International Tables Vol C Tables 4.2.6.8 and 6.1.1.4' 
 'H'  'H'   0.0000   0.0000 
 'International Tables Vol C Tables 4.2.6.8 and 6.1.1.4' 
 'Ge'  'Ge'   0.1547   1.8001 
 'International Tables Vol C Tables 4.2.6.8 and 6.1.1.4' 
 'Si'  'Si'   0.0817   0.0704 
 'International Tables Vol C Tables 4.2.6.8 and 6.1.1.4' 
 
_symmetry_cell_setting            monoclinic 
_symmetry_space_group_name_H-M    P2(1)/c
 
loop_ 
 _symmetry_equiv_pos_as_xyz 
 'x, y, z' 
 '-x, y+1/2, -z+1/2' 
 '-x, -y, -z' 
 'x, -y-1/2, z-1/2' 
 
_cell_length_a                    14.566(3) 
_cell_length_b                    9.7242(19) 
_cell_length_c                    41.632(8) 
_cell_angle_alpha                 90.00 
_cell_angle_beta                  94.27(3) 
_cell_angle_gamma                 90.00 
_cell_volume                      5881(2) 
_cell_formula_units_Z             4 
_cell_measurement_temperature     136(2) 
_cell_measurement_reflns_used     3877
_cell_measurement_theta_min       4.301
_cell_measurement_theta_max       48.015
 
_exptl_crystal_description        plates 
_exptl_crystal_colour             colorless
_exptl_crystal_size_max           0.34 
_exptl_crystal_size_mid           0.20 
_exptl_crystal_size_min           0.12 
_exptl_crystal_density_meas       ? 
_exptl_crystal_density_diffrn     1.356 
_exptl_crystal_density_method     'not measured' 
_exptl_crystal_F_000              2440 
_exptl_absorpt_coefficient_mu     4.170 
_exptl_absorpt_correction_type    multi-scan
_exptl_absorpt_correction_T_min   0.3314 
_exptl_absorpt_correction_T_max   0.6345 
_exptl_absorpt_process_details    SADABS
 
_exptl_special_details 
; 
 ? 
; 
 
_diffrn_ambient_temperature       136(2) 
_diffrn_radiation_wavelength      0.71073 
_diffrn_radiation_type            MoK\a 
_diffrn_radiation_source          'fine-focus sealed tube' 
_diffrn_radiation_monochromator   graphite 
_diffrn_measurement_device_type   'SMART APEX' 
_diffrn_measurement_method        '\w scans' 
_diffrn_detector_area_resol_mean  ? 
_diffrn_standards_number          ? 
_diffrn_standards_interval_count  ? 
_diffrn_standards_interval_time   ? 
_diffrn_standards_decay_%         ? 
_diffrn_reflns_number             41131 
_diffrn_reflns_av_R_equivalents   0.1616 
_diffrn_reflns_av_sigmaI/netI     0.1551 
_diffrn_reflns_limit_h_min        -17 
_diffrn_reflns_limit_h_max        17 
_diffrn_reflns_limit_k_min        -11 
_diffrn_reflns_limit_k_max        11 
_diffrn_reflns_limit_l_min        -48 
_diffrn_reflns_limit_l_max        49 
_diffrn_reflns_theta_min          1.40 
_diffrn_reflns_theta_max          25.00 
_reflns_number_total              10362 
_reflns_number_gt                 5691 
_reflns_threshold_expression      >2sigma(I) 
 
_computing_data_collection        'Bruker XSCANS'
_computing_cell_refinement        'Bruker XSCANS'
_computing_data_reduction         'Bruker SHELXTL'
_computing_structure_solution     'SHELXS-97 (Sheldrick, 1990)'
_computing_structure_refinement   'SHELXL-97 (Sheldrick, 1997)'
_computing_molecular_graphics     'Bruker SHELXTL'
_computing_publication_material   'Bruker SHELXTL' 
 
_refine_special_details 
; 
 Refinement of F^2^ against ALL reflections.  The weighted R-factor wR and 
 goodness of fit S are based on F^2^, conventional R-factors R are based 
 on F, with F set to zero for negative F^2^. The threshold expression of 
 F^2^ > 2sigma(F^2^) is used only for calculating R-factors(gt) etc. and is 
 not relevant to the choice of reflections for refinement.  R-factors based 
 on F^2^ are statistically about twice as large as those based on F, and R- 
 factors based on ALL data will be even larger. 
; 
 
_refine_ls_structure_factor_coef  Fsqd  
_refine_ls_matrix_type            full 
_refine_ls_weighting_scheme       calc  
_refine_ls_weighting_details 
 'calc w=1/[\s^2^(Fo^2^)+(0.0400P)^2^+0.0000P] where P=(Fo^2^+2Fc^2^)/3' 
_atom_sites_solution_primary      direct 
_atom_sites_solution_secondary    difmap 
_atom_sites_solution_hydrogens    geom 
_refine_ls_hydrogen_treatment     constr
_refine_ls_extinction_method      none 
_refine_ls_extinction_coef        ? 
_refine_ls_number_reflns          10362 
_refine_ls_number_parameters      427 
_refine_ls_number_restraints      0 
_refine_ls_R_factor_all           0.1267 
_refine_ls_R_factor_gt            0.0962 
_refine_ls_wR_factor_ref          0.1697 
_refine_ls_wR_factor_gt           0.1439 
_refine_ls_goodness_of_fit_ref    1.087 
_refine_ls_restrained_S_all       1.087 
_refine_ls_shift/su_max           0.008 
_refine_ls_shift/su_mean          0.000 
 
loop_ 
 _atom_site_label 
 _atom_site_type_symbol 
 _atom_site_fract_x 
 _atom_site_fract_y 
 _atom_site_fract_z 
 _atom_site_U_iso_or_equiv 
 _atom_site_adp_type 
 _atom_site_occupancy 
 _atom_site_symmetry_multiplicity 
 _atom_site_calc_flag 
 _atom_site_refinement_flags 
 _atom_site_disorder_assembly 
 _atom_site_disorder_group 
Ge1 Ge 0.27699(8) 0.47034(11) -0.09199(3) 0.0383(3) Uani 1 1 d . . . 
Ge2 Ge 0.18251(9) 0.64635(12) -0.12020(3) 0.0477(4) Uani 1 1 d . . . 
Ge3 Ge 0.42892(9) 0.57243(15) -0.08335(4) 0.0658(4) Uani 1 1 d . . . 
Ge4 Ge 0.28565(10) 0.27715(13) -0.12873(3) 0.0556(4) Uani 1 1 d . . . 
Ge5 Ge 0.23159(8) -0.21227(11) 0.19668(3) 0.0370(3) Uani 1 1 d . . . 
Ge6 Ge 0.36101(9) -0.09229(13) 0.22442(3) 0.0540(4) Uani 1 1 d . . . 
Ge7 Ge 0.09082(9) -0.14008(13) 0.21986(3) 0.0503(4) Uani 1 1 d . . . 
Ge8 Ge 0.25499(9) -0.45325(13) 0.21168(3) 0.0537(4) Uani 1 1 d . . . 
Si1 Si 0.2082(2) 0.4205(3) -0.04257(8) 0.0504(9) Uani 1 1 d . . . 
Si2 Si 0.2577(3) 0.2179(3) -0.01585(8) 0.0552(10) Uani 1 1 d . . . 
Si3 Si 0.2017(2) 0.2065(3) 0.03545(8) 0.0522(9) Uani 1 1 d . . . 
Si4 Si 0.2329(3) -0.0092(3) 0.05913(8) 0.0565(10) Uani 1 1 d . . . 
Si5 Si 0.2291(3) 0.0108(4) 0.11501(8) 0.0584(10) Uani 1 1 d . . . 
Si6 Si 0.2212(2) -0.2064(3) 0.13896(8) 0.0462(9) Uani 1 1 d . . . 
C1 C 0.0739(9) 0.5684(13) -0.1431(3) 0.082(5) Uani 1 1 d . . . 
H1A H 0.0391 0.6414 -0.1548 0.123 Uiso 1 1 calc R . . 
H1B H 0.0352 0.5251 -0.1277 0.123 Uiso 1 1 calc R . . 
H1C H 0.0926 0.4992 -0.1585 0.123 Uiso 1 1 calc R . . 
C2 C 0.1397(9) 0.7839(12) -0.0901(3) 0.078(4) Uani 1 1 d . . . 
H2A H 0.1035 0.8544 -0.1022 0.118 Uiso 1 1 calc R . . 
H2B H 0.1929 0.8268 -0.0783 0.118 Uiso 1 1 calc R . . 
H2C H 0.1012 0.7389 -0.0749 0.118 Uiso 1 1 calc R . . 
C3 C 0.2506(9) 0.7463(13) -0.1513(3) 0.074(4) Uani 1 1 d . . . 
H3A H 0.2736 0.6814 -0.1669 0.111 Uiso 1 1 calc R . . 
H3B H 0.3026 0.7944 -0.1401 0.111 Uiso 1 1 calc R . . 
H3C H 0.2098 0.8133 -0.1627 0.111 Uiso 1 1 calc R . . 
C4 C 0.4213(10) 0.7577(12) -0.0671(4) 0.096(5) Uani 1 1 d . . . 
H4A H 0.4827 0.7996 -0.0656 0.144 Uiso 1 1 calc R . . 
H4B H 0.3975 0.7557 -0.0457 0.144 Uiso 1 1 calc R . . 
H4C H 0.3798 0.8120 -0.0818 0.144 Uiso 1 1 calc R . . 
C5 C 0.4863(9) 0.5816(15) -0.1244(3) 0.094(5) Uani 1 1 d . . . 
H5A H 0.4539 0.6495 -0.1384 0.141 Uiso 1 1 calc R . . 
H5B H 0.4827 0.4912 -0.1348 0.141 Uiso 1 1 calc R . . 
H5C H 0.5510 0.6086 -0.1204 0.141 Uiso 1 1 calc R . . 
C6 C 0.5110(9) 0.4652(14) -0.0532(4) 0.103(6) Uani 1 1 d . . . 
H6A H 0.5711 0.5106 -0.0504 0.154 Uiso 1 1 calc R . . 
H6B H 0.5187 0.3725 -0.0619 0.154 Uiso 1 1 calc R . . 
H6C H 0.4841 0.4589 -0.0324 0.154 Uiso 1 1 calc R . . 
C7 C 0.3021(11) 0.3441(14) -0.1724(3) 0.097(5) Uani 1 1 d . . . 
H7A H 0.3619 0.3901 -0.1727 0.145 Uiso 1 1 calc R . . 
H7B H 0.2529 0.4093 -0.1789 0.145 Uiso 1 1 calc R . . 
H7C H 0.2997 0.2663 -0.1874 0.145 Uiso 1 1 calc R . . 
C8 C 0.3894(9) 0.1560(14) -0.1164(4) 0.093(5) Uani 1 1 d . . . 
H8A H 0.3795 0.1117 -0.0958 0.139 Uiso 1 1 calc R . . 
H8B H 0.4463 0.2101 -0.1142 0.139 Uiso 1 1 calc R . . 
H8C H 0.3945 0.0856 -0.1330 0.139 Uiso 1 1 calc R . . 
C9 C 0.1715(9) 0.1688(12) -0.1319(3) 0.079(4) Uani 1 1 d . . . 
H9A H 0.1799 0.0869 -0.1451 0.119 Uiso 1 1 calc R . . 
H9B H 0.1212 0.2247 -0.1419 0.119 Uiso 1 1 calc R . . 
H9C H 0.1565 0.1408 -0.1103 0.119 Uiso 1 1 calc R . . 
C10 C 0.4741(9) -0.1069(15) 0.2021(3) 0.085(5) Uani 1 1 d . . . 
H10A H 0.5271 -0.0842 0.2171 0.127 Uiso 1 1 calc R . . 
H10B H 0.4713 -0.0428 0.1839 0.127 Uiso 1 1 calc R . . 
H10C H 0.4806 -0.2011 0.1942 0.127 Uiso 1 1 calc R . . 
C11 C 0.3343(11) 0.1032(12) 0.2309(3) 0.100(6) Uani 1 1 d . . . 
H11A H 0.3900 0.1497 0.2400 0.151 Uiso 1 1 calc R . . 
H11B H 0.2854 0.1122 0.2457 0.151 Uiso 1 1 calc R . . 
H11C H 0.3142 0.1452 0.2101 0.151 Uiso 1 1 calc R . . 
C12 C 0.3843(8) -0.1718(14) 0.2677(3) 0.079(4) Uani 1 1 d . . . 
H12A H 0.4299 -0.2457 0.2670 0.118 Uiso 1 1 calc R . . 
H12B H 0.3268 -0.2091 0.2749 0.118 Uiso 1 1 calc R . . 
H12C H 0.4079 -0.1003 0.2827 0.118 Uiso 1 1 calc R . . 
C13 C 0.0417(10) 0.0344(13) 0.2045(4) 0.100(5) Uani 1 1 d . . . 
H13A H 0.0222 0.0271 0.1815 0.149 Uiso 1 1 calc R . . 
H13B H 0.0893 0.1054 0.2076 0.149 Uiso 1 1 calc R . . 
H13C H -0.0112 0.0592 0.2165 0.149 Uiso 1 1 calc R . . 
C14 C 0.1104(9) -0.1247(13) 0.2670(3) 0.068(4) Uani 1 1 d . . . 
H14A H 0.1456 -0.0411 0.2725 0.102 Uiso 1 1 calc R . . 
H14B H 0.1445 -0.2051 0.2755 0.102 Uiso 1 1 calc R . . 
H14C H 0.0507 -0.1201 0.2763 0.102 Uiso 1 1 calc R . . 
C15 C -0.0071(8) -0.2752(14) 0.2110(3) 0.083(5) Uani 1 1 d . . . 
H15A H -0.0609 -0.2490 0.2224 0.125 Uiso 1 1 calc R . . 
H15B H 0.0146 -0.3660 0.2184 0.125 Uiso 1 1 calc R . . 
H15C H -0.0241 -0.2783 0.1878 0.125 Uiso 1 1 calc R . . 
C16 C 0.2275(10) -0.4941(14) 0.2557(3) 0.091(5) Uani 1 1 d . . . 
H16A H 0.2379 -0.5921 0.2601 0.136 Uiso 1 1 calc R . . 
H16B H 0.1631 -0.4713 0.2586 0.136 Uiso 1 1 calc R . . 
H16C H 0.2678 -0.4394 0.2707 0.136 Uiso 1 1 calc R . . 
C17 C 0.3828(8) -0.5031(13) 0.2082(3) 0.078(4) Uani 1 1 d . . . 
H17A H 0.3986 -0.5815 0.2223 0.117 Uiso 1 1 calc R . . 
H17B H 0.4223 -0.4248 0.2147 0.117 Uiso 1 1 calc R . . 
H17C H 0.3920 -0.5281 0.1859 0.117 Uiso 1 1 calc R . . 
C18 C 0.1785(10) -0.5767(13) 0.1843(4) 0.095(5) Uani 1 1 d . . . 
H18A H 0.1820 -0.6698 0.1933 0.142 Uiso 1 1 calc R . . 
H18B H 0.2005 -0.5777 0.1626 0.142 Uiso 1 1 calc R . . 
H18C H 0.1145 -0.5447 0.1831 0.142 Uiso 1 1 calc R . . 
C19 C 0.2304(10) 0.5719(12) -0.0146(3) 0.078(4) Uani 1 1 d . . . 
H19A H 0.2088 0.6565 -0.0255 0.117 Uiso 1 1 calc R . . 
H19B H 0.2965 0.5791 -0.0085 0.117 Uiso 1 1 calc R . . 
H19C H 0.1972 0.5586 0.0048 0.117 Uiso 1 1 calc R . . 
C20 C 0.0811(8) 0.4088(14) -0.0519(3) 0.085(5) Uani 1 1 d . . . 
H20A H 0.0503 0.4047 -0.0318 0.127 Uiso 1 1 calc R . . 
H20B H 0.0665 0.3256 -0.0646 0.127 Uiso 1 1 calc R . . 
H20C H 0.0595 0.4898 -0.0643 0.127 Uiso 1 1 calc R . . 
C21 C 0.3876(9) 0.2027(16) -0.0125(4) 0.103(6) Uani 1 1 d . . . 
H21A H 0.4055 0.1138 -0.0028 0.154 Uiso 1 1 calc R . . 
H21B H 0.4140 0.2771 0.0011 0.154 Uiso 1 1 calc R . . 
H21C H 0.4105 0.2092 -0.0340 0.154 Uiso 1 1 calc R . . 
C22 C 0.2124(12) 0.0653(12) -0.0390(3) 0.107(6) Uani 1 1 d . . . 
H22A H 0.2307 0.0708 -0.0612 0.161 Uiso 1 1 calc R . . 
H22B H 0.1451 0.0636 -0.0393 0.161 Uiso 1 1 calc R . . 
H22C H 0.2377 -0.0188 -0.0289 0.161 Uiso 1 1 calc R . . 
C23 C 0.2512(12) 0.3466(14) 0.0617(3) 0.117(7) Uani 1 1 d . . . 
H23A H 0.2305 0.3361 0.0834 0.175 Uiso 1 1 calc R . . 
H23B H 0.2307 0.4358 0.0528 0.175 Uiso 1 1 calc R . . 
H23C H 0.3186 0.3419 0.0627 0.175 Uiso 1 1 calc R . . 
C24 C 0.0731(9) 0.2308(17) 0.0319(4) 0.107(6) Uani 1 1 d . . . 
H24A H 0.0484 0.2097 0.0526 0.161 Uiso 1 1 calc R . . 
H24B H 0.0455 0.1689 0.0152 0.161 Uiso 1 1 calc R . . 
H24C H 0.0586 0.3262 0.0259 0.161 Uiso 1 1 calc R . . 
C25 C 0.3493(11) -0.0786(16) 0.0490(4) 0.119(7) Uani 1 1 d . . . 
H25A H 0.3613 -0.1661 0.0603 0.179 Uiso 1 1 calc R . . 
H25B H 0.3975 -0.0123 0.0559 0.179 Uiso 1 1 calc R . . 
H25C H 0.3491 -0.0932 0.0257 0.179 Uiso 1 1 calc R . . 
C26 C 0.1427(12) -0.1334(14) 0.0422(3) 0.117(7) Uani 1 1 d . . . 
H26A H 0.1365 -0.1254 0.0187 0.175 Uiso 1 1 calc R . . 
H26B H 0.0836 -0.1121 0.0509 0.175 Uiso 1 1 calc R . . 
H26C H 0.1610 -0.2274 0.0482 0.175 Uiso 1 1 calc R . . 
C27 C 0.3366(12) 0.1010(15) 0.1317(4) 0.128(8) Uani 1 1 d . . . 
H27A H 0.3410 0.1910 0.1213 0.191 Uiso 1 1 calc R . . 
H27B H 0.3905 0.0454 0.1274 0.191 Uiso 1 1 calc R . . 
H27C H 0.3343 0.1134 0.1549 0.191 Uiso 1 1 calc R . . 
C28 C 0.1273(11) 0.1175(14) 0.1239(3) 0.110(6) Uani 1 1 d . . . 
H28A H 0.1324 0.1438 0.1467 0.165 Uiso 1 1 calc R . . 
H28B H 0.0708 0.0641 0.1192 0.165 Uiso 1 1 calc R . . 
H28C H 0.1253 0.2004 0.1105 0.165 Uiso 1 1 calc R . . 
C29 C 0.3142(10) -0.3200(13) 0.1246(3) 0.085(5) Uani 1 1 d . . . 
H29A H 0.3074 -0.4131 0.1331 0.128 Uiso 1 1 calc R . . 
H29B H 0.3746 -0.2831 0.1322 0.128 Uiso 1 1 calc R . . 
H29C H 0.3091 -0.3230 0.1010 0.128 Uiso 1 1 calc R . . 
C30 C 0.1076(9) -0.2868(14) 0.1244(3) 0.090(5) Uani 1 1 d . . . 
H30A H 0.1120 -0.3870 0.1265 0.136 Uiso 1 1 calc R . . 
H30B H 0.0929 -0.2626 0.1017 0.136 Uiso 1 1 calc R . . 
H30C H 0.0590 -0.2526 0.1374 0.136 Uiso 1 1 calc R . . 
 
loop_ 
 _atom_site_aniso_label 
 _atom_site_aniso_U_11 
 _atom_site_aniso_U_22 
 _atom_site_aniso_U_33 
 _atom_site_aniso_U_23 
 _atom_site_aniso_U_13 
 _atom_site_aniso_U_12 
Ge1 0.0416(7) 0.0393(7) 0.0339(7) -0.0011(5) 0.0028(6) -0.0033(6) 
Ge2 0.0544(9) 0.0431(7) 0.0451(8) -0.0021(6) 0.0000(7) -0.0050(6) 
Ge3 0.0486(9) 0.0687(10) 0.0794(11) 0.0070(8) 0.0003(8) -0.0108(7) 
Ge4 0.0749(10) 0.0474(8) 0.0453(8) -0.0042(6) 0.0094(7) 0.0033(7) 
Ge5 0.0360(7) 0.0373(7) 0.0377(7) 0.0006(5) 0.0022(6) -0.0001(5) 
Ge6 0.0504(9) 0.0607(9) 0.0503(8) -0.0014(7) -0.0005(7) -0.0120(7) 
Ge7 0.0493(8) 0.0550(8) 0.0471(8) 0.0012(6) 0.0077(7) 0.0043(6) 
Ge8 0.0521(9) 0.0446(8) 0.0640(9) 0.0071(7) 0.0006(7) 0.0035(6) 
Si1 0.061(2) 0.051(2) 0.040(2) 0.0004(16) 0.0079(18) 0.0005(17) 
Si2 0.077(3) 0.051(2) 0.039(2) 0.0027(17) 0.0109(19) 0.0006(19) 
Si3 0.067(3) 0.054(2) 0.0351(19) -0.0004(16) 0.0059(18) 0.0019(18) 
Si4 0.075(3) 0.054(2) 0.042(2) 0.0029(17) 0.0102(19) 0.0009(19) 
Si5 0.077(3) 0.056(2) 0.043(2) 0.0058(17) 0.001(2) -0.0082(19) 
Si6 0.045(2) 0.048(2) 0.045(2) 0.0037(16) 0.0005(17) -0.0061(16) 
C1 0.067(10) 0.091(11) 0.083(11) -0.007(8) -0.036(8) -0.022(8) 
C2 0.095(11) 0.058(9) 0.083(11) -0.005(8) 0.010(9) 0.004(8) 
C3 0.095(11) 0.081(10) 0.047(8) 0.012(7) 0.014(8) -0.005(8) 
C4 0.094(12) 0.062(10) 0.127(14) -0.015(9) -0.030(10) -0.021(8) 
C5 0.067(10) 0.113(13) 0.104(12) 0.022(10) 0.019(9) -0.021(9) 
C6 0.065(10) 0.101(12) 0.134(14) 0.036(11) -0.049(10) -0.020(9) 
C7 0.165(17) 0.080(11) 0.049(9) -0.003(8) 0.030(10) 0.006(10) 
C8 0.076(11) 0.093(11) 0.108(13) -0.001(9) 0.004(10) 0.016(9) 
C9 0.100(12) 0.069(9) 0.068(10) -0.012(7) -0.005(9) -0.022(8) 
C10 0.067(10) 0.133(14) 0.057(9) -0.007(9) 0.014(8) -0.028(9) 
C11 0.155(16) 0.050(9) 0.094(12) -0.008(8) -0.007(11) -0.034(9) 
C12 0.049(9) 0.131(13) 0.054(9) 0.002(8) -0.013(7) -0.006(8) 
C13 0.105(13) 0.080(11) 0.121(13) 0.023(10) 0.056(11) 0.032(9) 
C14 0.072(10) 0.090(10) 0.043(8) -0.006(7) 0.007(7) 0.000(8) 
C15 0.050(9) 0.124(13) 0.077(11) -0.011(9) 0.005(8) -0.011(8) 
C16 0.094(12) 0.097(12) 0.082(11) 0.030(9) 0.018(9) 0.005(9) 
C17 0.071(10) 0.067(9) 0.098(11) 0.015(8) 0.017(9) 0.025(7) 
C18 0.094(12) 0.056(9) 0.127(14) -0.001(9) -0.041(11) -0.008(8) 
C19 0.128(13) 0.068(9) 0.039(8) -0.015(7) 0.017(8) 0.000(9) 
C20 0.066(10) 0.102(12) 0.091(11) 0.025(9) 0.032(9) -0.019(8) 
C21 0.067(11) 0.137(15) 0.107(13) 0.044(11) 0.022(10) 0.005(10) 
C22 0.23(2) 0.043(8) 0.051(9) -0.019(7) 0.014(11) -0.020(10) 
C23 0.21(2) 0.071(11) 0.062(10) -0.004(8) -0.033(12) -0.024(11) 
C24 0.072(11) 0.156(16) 0.099(13) 0.042(11) 0.037(10) 0.029(11) 
C25 0.144(16) 0.125(14) 0.097(13) 0.062(11) 0.070(12) 0.053(12) 
C26 0.23(2) 0.074(11) 0.044(9) -0.003(8) 0.013(11) -0.036(12) 
C27 0.159(17) 0.099(13) 0.113(14) 0.042(10) -0.068(13) -0.081(12) 
C28 0.170(17) 0.093(12) 0.074(11) 0.013(9) 0.054(11) 0.053(11) 
C29 0.102(12) 0.086(11) 0.070(10) 0.013(8) 0.026(9) 0.019(9) 
C30 0.085(12) 0.102(12) 0.082(11) 0.015(9) -0.009(9) -0.045(9) 
 
_geom_special_details 
; 
 All esds (except the esd in the dihedral angle between two l.s. planes) 
 are estimated using the full covariance matrix.  The cell esds are taken 
 into account individually in the estimation of esds in distances, angles 
 and torsion angles; correlations between esds in cell parameters are only 
 used when they are defined by crystal symmetry.  An approximate (isotropic) 
 treatment of cell esds is used for estimating esds involving l.s. planes. 
; 
 
loop_ 
 _geom_bond_atom_site_label_1 
 _geom_bond_atom_site_label_2 
 _geom_bond_distance 
 _geom_bond_site_symmetry_2 
 _geom_bond_publ_flag 
Ge1 Si1 2.404(4) . ? 
Ge1 Ge3 2.4278(18) . ? 
Ge1 Ge4 2.4319(17) . ? 
Ge1 Ge2 2.4417(17) . ? 
Ge2 C1 1.940(11) . ? 
Ge2 C3 1.950(11) . ? 
Ge2 C2 1.965(12) . ? 
Ge3 C4 1.931(12) . ? 
Ge3 C5 1.958(13) . ? 
Ge3 C6 1.967(12) . ? 
Ge4 C8 1.954(12) . ? 
Ge4 C7 1.961(12) . ? 
Ge4 C9 1.964(12) . ? 
Ge5 Si6 2.397(3) . ? 
Ge5 Ge7 2.4336(18) . ? 
Ge5 Ge6 2.4341(17) . ? 
Ge5 Ge8 2.4424(17) . ? 
Ge6 C10 1.955(12) . ? 
Ge6 C11 1.962(13) . ? 
Ge6 C12 1.966(12) . ? 
Ge7 C13 1.932(12) . ? 
Ge7 C15 1.954(12) . ? 
Ge7 C14 1.966(11) . ? 
Ge8 C17 1.940(12) . ? 
Ge8 C16 1.946(13) . ? 
Ge8 C18 1.948(12) . ? 
Si1 C20 1.867(13) . ? 
Si1 C19 1.890(11) . ? 
Si1 Si2 2.349(5) . ? 
Si2 C22 1.864(12) . ? 
Si2 C21 1.893(13) . ? 
Si2 Si3 2.345(5) . ? 
Si3 C23 1.858(13) . ? 
Si3 C24 1.882(13) . ? 
Si3 Si4 2.348(5) . ? 
Si4 C26 1.883(14) . ? 
Si4 C25 1.901(14) . ? 
Si4 Si5 2.339(5) . ? 
Si5 C28 1.869(14) . ? 
Si5 C27 1.881(13) . ? 
Si5 Si6 2.342(5) . ? 
Si6 C29 1.880(13) . ? 
Si6 C30 1.889(12) . ? 
 
loop_ 
 _geom_angle_atom_site_label_1 
 _geom_angle_atom_site_label_2 
 _geom_angle_atom_site_label_3 
 _geom_angle 
 _geom_angle_site_symmetry_1 
 _geom_angle_site_symmetry_3 
 _geom_angle_publ_flag 
Si1 Ge1 Ge3 112.90(10) . . ? 
Si1 Ge1 Ge4 115.29(10) . . ? 
Ge3 Ge1 Ge4 108.64(7) . . ? 
Si1 Ge1 Ge2 107.28(10) . . ? 
Ge3 Ge1 Ge2 105.04(6) . . ? 
Ge4 Ge1 Ge2 107.02(6) . . ? 
C1 Ge2 C3 107.7(6) . . ? 
C1 Ge2 C2 107.1(6) . . ? 
C3 Ge2 C2 106.6(5) . . ? 
C1 Ge2 Ge1 111.9(4) . . ? 
C3 Ge2 Ge1 111.9(4) . . ? 
C2 Ge2 Ge1 111.4(4) . . ? 
C4 Ge3 C5 107.6(6) . . ? 
C4 Ge3 C6 108.6(6) . . ? 
C5 Ge3 C6 107.6(6) . . ? 
C4 Ge3 Ge1 111.0(4) . . ? 
C5 Ge3 Ge1 109.4(4) . . ? 
C6 Ge3 Ge1 112.4(4) . . ? 
C8 Ge4 C7 107.4(6) . . ? 
C8 Ge4 C9 109.2(6) . . ? 
C7 Ge4 C9 106.1(6) . . ? 
C8 Ge4 Ge1 112.1(4) . . ? 
C7 Ge4 Ge1 110.0(4) . . ? 
C9 Ge4 Ge1 111.9(4) . . ? 
Si6 Ge5 Ge7 113.47(10) . . ? 
Si6 Ge5 Ge6 116.94(10) . . ? 
Ge7 Ge5 Ge6 108.62(6) . . ? 
Si6 Ge5 Ge8 106.05(9) . . ? 
Ge7 Ge5 Ge8 106.32(6) . . ? 
Ge6 Ge5 Ge8 104.49(6) . . ? 
C10 Ge6 C11 108.5(6) . . ? 
C10 Ge6 C12 108.2(5) . . ? 
C11 Ge6 C12 106.2(6) . . ? 
C10 Ge6 Ge5 113.0(4) . . ? 
C11 Ge6 Ge5 112.0(4) . . ? 
C12 Ge6 Ge5 108.7(4) . . ? 
C13 Ge7 C15 106.3(6) . . ? 
C13 Ge7 C14 106.6(6) . . ? 
C15 Ge7 C14 106.8(5) . . ? 
C13 Ge7 Ge5 115.1(4) . . ? 
C15 Ge7 Ge5 110.9(4) . . ? 
C14 Ge7 Ge5 110.7(4) . . ? 
C17 Ge8 C16 106.6(6) . . ? 
C17 Ge8 C18 108.2(6) . . ? 
C16 Ge8 C18 106.1(6) . . ? 
C17 Ge8 Ge5 109.7(4) . . ? 
C16 Ge8 Ge5 113.7(4) . . ? 
C18 Ge8 Ge5 112.2(4) . . ? 
C20 Si1 C19 107.3(6) . . ? 
C20 Si1 Si2 108.2(4) . . ? 
C19 Si1 Si2 109.2(4) . . ? 
C20 Si1 Ge1 107.7(4) . . ? 
C19 Si1 Ge1 107.9(4) . . ? 
Si2 Si1 Ge1 116.20(16) . . ? 
C22 Si2 C21 106.8(8) . . ? 
C22 Si2 Si3 107.5(5) . . ? 
C21 Si2 Si3 110.0(5) . . ? 
C22 Si2 Si1 109.8(5) . . ? 
C21 Si2 Si1 111.7(5) . . ? 
Si3 Si2 Si1 110.84(18) . . ? 
C23 Si3 C24 107.2(8) . . ? 
C23 Si3 Si2 110.8(5) . . ? 
C24 Si3 Si2 109.5(5) . . ? 
C23 Si3 Si4 110.7(5) . . ? 
C24 Si3 Si4 107.8(5) . . ? 
Si2 Si3 Si4 110.81(18) . . ? 
C26 Si4 C25 107.4(8) . . ? 
C26 Si4 Si5 111.0(4) . . ? 
C25 Si4 Si5 109.7(5) . . ? 
C26 Si4 Si3 107.9(5) . . ? 
C25 Si4 Si3 111.9(5) . . ? 
Si5 Si4 Si3 108.97(18) . . ? 
C28 Si5 C27 108.6(8) . . ? 
C28 Si5 Si4 108.8(5) . . ? 
C27 Si5 Si4 109.0(6) . . ? 
C28 Si5 Si6 110.5(5) . . ? 
C27 Si5 Si6 109.2(5) . . ? 
Si4 Si5 Si6 110.72(18) . . ? 
C29 Si6 C30 106.8(7) . . ? 
C29 Si6 Si5 109.6(4) . . ? 
C30 Si6 Si5 107.8(4) . . ? 
C29 Si6 Ge5 108.1(4) . . ? 
C30 Si6 Ge5 107.5(4) . . ? 
Si5 Si6 Ge5 116.55(16) . . ? 
 
loop_ 
 _geom_torsion_atom_site_label_1 
 _geom_torsion_atom_site_label_2 
 _geom_torsion_atom_site_label_3 
 _geom_torsion_atom_site_label_4 
 _geom_torsion 
 _geom_torsion_site_symmetry_1 
 _geom_torsion_site_symmetry_2 
 _geom_torsion_site_symmetry_3 
 _geom_torsion_site_symmetry_4 
 _geom_torsion_publ_flag 
Si1 Ge1 Ge2 C1 -80.6(5) . . . . ? 
Ge3 Ge1 Ge2 C1 159.0(5) . . . . ? 
Ge4 Ge1 Ge2 C1 43.7(5) . . . . ? 
Si1 Ge1 Ge2 C3 158.5(4) . . . . ? 
Ge3 Ge1 Ge2 C3 38.1(4) . . . . ? 
Ge4 Ge1 Ge2 C3 -77.3(4) . . . . ? 
Si1 Ge1 Ge2 C2 39.2(4) . . . . ? 
Ge3 Ge1 Ge2 C2 -81.2(4) . . . . ? 
Ge4 Ge1 Ge2 C2 163.5(4) . . . . ? 
Si1 Ge1 Ge3 C4 -70.3(5) . . . . ? 
Ge4 Ge1 Ge3 C4 160.5(5) . . . . ? 
Ge2 Ge1 Ge3 C4 46.2(5) . . . . ? 
Si1 Ge1 Ge3 C5 171.1(5) . . . . ? 
Ge4 Ge1 Ge3 C5 41.9(5) . . . . ? 
Ge2 Ge1 Ge3 C5 -72.4(5) . . . . ? 
Si1 Ge1 Ge3 C6 51.6(6) . . . . ? 
Ge4 Ge1 Ge3 C6 -77.6(5) . . . . ? 
Ge2 Ge1 Ge3 C6 168.2(5) . . . . ? 
Si1 Ge1 Ge4 C8 -80.1(5) . . . . ? 
Ge3 Ge1 Ge4 C8 47.7(5) . . . . ? 
Ge2 Ge1 Ge4 C8 160.6(5) . . . . ? 
Si1 Ge1 Ge4 C7 160.5(5) . . . . ? 
Ge3 Ge1 Ge4 C7 -71.6(5) . . . . ? 
Ge2 Ge1 Ge4 C7 41.3(5) . . . . ? 
Si1 Ge1 Ge4 C9 42.9(4) . . . . ? 
Ge3 Ge1 Ge4 C9 170.7(4) . . . . ? 
Ge2 Ge1 Ge4 C9 -76.3(4) . . . . ? 
Si6 Ge5 Ge6 C10 -36.7(5) . . . . ? 
Ge7 Ge5 Ge6 C10 -166.7(5) . . . . ? 
Ge8 Ge5 Ge6 C10 80.2(5) . . . . ? 
Si6 Ge5 Ge6 C11 86.2(5) . . . . ? 
Ge7 Ge5 Ge6 C11 -43.8(5) . . . . ? 
Ge8 Ge5 Ge6 C11 -156.9(5) . . . . ? 
Si6 Ge5 Ge6 C12 -156.8(4) . . . . ? 
Ge7 Ge5 Ge6 C12 73.2(4) . . . . ? 
Ge8 Ge5 Ge6 C12 -39.9(4) . . . . ? 
Si6 Ge5 Ge7 C13 -51.6(5) . . . . ? 
Ge6 Ge5 Ge7 C13 80.3(5) . . . . ? 
Ge8 Ge5 Ge7 C13 -167.7(5) . . . . ? 
Si6 Ge5 Ge7 C15 69.1(4) . . . . ? 
Ge6 Ge5 Ge7 C15 -159.0(4) . . . . ? 
Ge8 Ge5 Ge7 C15 -47.1(4) . . . . ? 
Si6 Ge5 Ge7 C14 -172.6(4) . . . . ? 
Ge6 Ge5 Ge7 C14 -40.7(4) . . . . ? 
Ge8 Ge5 Ge7 C14 71.3(4) . . . . ? 
Si6 Ge5 Ge8 C17 79.0(5) . . . . ? 
Ge7 Ge5 Ge8 C17 -159.9(4) . . . . ? 
Ge6 Ge5 Ge8 C17 -45.1(4) . . . . ? 
Si6 Ge5 Ge8 C16 -161.8(5) . . . . ? 
Ge7 Ge5 Ge8 C16 -40.7(5) . . . . ? 
Ge6 Ge5 Ge8 C16 74.1(5) . . . . ? 
Si6 Ge5 Ge8 C18 -41.3(5) . . . . ? 
Ge7 Ge5 Ge8 C18 79.7(5) . . . . ? 
Ge6 Ge5 Ge8 C18 -165.5(5) . . . . ? 
Ge3 Ge1 Si1 C20 158.5(5) . . . . ? 
Ge4 Ge1 Si1 C20 -75.8(5) . . . . ? 
Ge2 Ge1 Si1 C20 43.3(5) . . . . ? 
Ge3 Ge1 Si1 C19 43.0(5) . . . . ? 
Ge4 Ge1 Si1 C19 168.6(5) . . . . ? 
Ge2 Ge1 Si1 C19 -72.3(5) . . . . ? 
Ge3 Ge1 Si1 Si2 -80.03(18) . . . . ? 
Ge4 Ge1 Si1 Si2 45.6(2) . . . . ? 
Ge2 Ge1 Si1 Si2 164.73(15) . . . . ? 
C20 Si1 Si2 C22 50.5(8) . . . . ? 
C19 Si1 Si2 C22 166.9(7) . . . . ? 
Ge1 Si1 Si2 C22 -70.7(6) . . . . ? 
C20 Si1 Si2 C21 168.8(7) . . . . ? 
C19 Si1 Si2 C21 -74.7(7) . . . . ? 
Ge1 Si1 Si2 C21 47.6(6) . . . . ? 
C20 Si1 Si2 Si3 -68.1(5) . . . . ? 
C19 Si1 Si2 Si3 48.3(5) . . . . ? 
Ge1 Si1 Si2 Si3 170.65(16) . . . . ? 
C22 Si2 Si3 C23 175.1(8) . . . . ? 
C21 Si2 Si3 C23 59.2(8) . . . . ? 
Si1 Si2 Si3 C23 -64.9(6) . . . . ? 
C22 Si2 Si3 C24 -66.9(8) . . . . ? 
C21 Si2 Si3 C24 177.2(7) . . . . ? 
Si1 Si2 Si3 C24 53.1(6) . . . . ? 
C22 Si2 Si3 Si4 51.8(6) . . . . ? 
C21 Si2 Si3 Si4 -64.1(6) . . . . ? 
Si1 Si2 Si3 Si4 171.83(19) . . . . ? 
C23 Si3 Si4 C26 155.7(8) . . . . ? 
C24 Si3 Si4 C26 38.8(7) . . . . ? 
Si2 Si3 Si4 C26 -80.9(5) . . . . ? 
C23 Si3 Si4 C25 -86.4(9) . . . . ? 
C24 Si3 Si4 C25 156.7(8) . . . . ? 
Si2 Si3 Si4 C25 37.0(6) . . . . ? 
C23 Si3 Si4 Si5 35.1(7) . . . . ? 
C24 Si3 Si4 Si5 -81.8(6) . . . . ? 
Si2 Si3 Si4 Si5 158.40(19) . . . . ? 
C26 Si4 Si5 C28 -75.1(8) . . . . ? 
C25 Si4 Si5 C28 166.4(8) . . . . ? 
Si3 Si4 Si5 C28 43.6(6) . . . . ? 
C26 Si4 Si5 C27 166.6(8) . . . . ? 
C25 Si4 Si5 C27 48.1(8) . . . . ? 
Si3 Si4 Si5 C27 -74.6(6) . . . . ? 
C26 Si4 Si5 Si6 46.5(6) . . . . ? 
C25 Si4 Si5 Si6 -72.0(6) . . . . ? 
Si3 Si4 Si5 Si6 165.23(19) . . . . ? 
C28 Si5 Si6 C29 171.6(7) . . . . ? 
C27 Si5 Si6 C29 -69.0(8) . . . . ? 
Si4 Si5 Si6 C29 51.0(5) . . . . ? 
C28 Si5 Si6 C30 55.7(8) . . . . ? 
C27 Si5 Si6 C30 175.1(8) . . . . ? 
Si4 Si5 Si6 C30 -64.9(5) . . . . ? 
C28 Si5 Si6 Ge5 -65.3(6) . . . . ? 
C27 Si5 Si6 Ge5 54.2(7) . . . . ? 
Si4 Si5 Si6 Ge5 174.17(17) . . . . ? 
Ge7 Ge5 Si6 C29 -160.2(5) . . . . ? 
Ge6 Ge5 Si6 C29 72.2(5) . . . . ? 
Ge8 Ge5 Si6 C29 -43.8(5) . . . . ? 
Ge7 Ge5 Si6 C30 -45.2(5) . . . . ? 
Ge6 Ge5 Si6 C30 -172.9(5) . . . . ? 
Ge8 Ge5 Si6 C30 71.2(5) . . . . ? 
Ge7 Ge5 Si6 Si5 75.93(18) . . . . ? 
Ge6 Ge5 Si6 Si5 -51.7(2) . . . . ? 
Ge8 Ge5 Si6 Si5 -167.73(15) . . . . ? 
 
_diffrn_measured_fraction_theta_max    0.999 
_diffrn_reflns_theta_full              25.00 
_diffrn_measured_fraction_theta_full   0.999 
_refine_diff_density_max    0.929 
_refine_diff_density_min   -0.563 
_refine_diff_density_rms    0.123 

#===END

data_24_728j
 
_audit_creation_method            SHELXL-97
_chemical_name_systematic
;
 ?
;
_chemical_name_common             ?
_chemical_melting_point           ?
_chemical_formula_moiety          ?
_chemical_formula_sum
 'C30 H90 Ge3 Si12'
_chemical_formula_weight          1005.87
 
loop_
 _atom_type_symbol
 _atom_type_description
 _atom_type_scat_dispersion_real
 _atom_type_scat_dispersion_imag
 _atom_type_scat_source
 'C'  'C'   0.0033   0.0016
 'International Tables Vol C Tables 4.2.6.8 and 6.1.1.4'
 'H'  'H'   0.0000   0.0000
 'International Tables Vol C Tables 4.2.6.8 and 6.1.1.4'
 'Si'  'Si'   0.0817   0.0704
 'International Tables Vol C Tables 4.2.6.8 and 6.1.1.4'
 'Ge'  'Ge'   0.1547   1.8001
 'International Tables Vol C Tables 4.2.6.8 and 6.1.1.4'
 
_symmetry_cell_setting            Triclinic
_symmetry_space_group_name_H-M    P-1
 
loop_
 _symmetry_equiv_pos_as_xyz
 'x, y, z'
 '-x, -y, -z'
 
_cell_length_a                    9.755(2)
_cell_length_b                    9.882(2)
_cell_length_c                    33.400(7)
_cell_angle_alpha                 88.55(3)
_cell_angle_beta                  83.27(3)
_cell_angle_gamma                 66.97(3)
_cell_volume                      2941.9(10)
_cell_formula_units_Z             2
_cell_measurement_temperature     293(2)
_cell_measurement_reflns_used     5431
_cell_measurement_theta_min       4.466
_cell_measurement_theta_max       47.615
 
_exptl_crystal_description        plates
_exptl_crystal_colour             colorless
_exptl_crystal_size_max           0.25
_exptl_crystal_size_mid           0.22
_exptl_crystal_size_min           0.12
_exptl_crystal_density_meas       ?
_exptl_crystal_density_diffrn     1.136
_exptl_crystal_density_method     'not measured'
_exptl_crystal_F_000              1068
_exptl_absorpt_coefficient_mu     1.785
_exptl_absorpt_correction_type    multi-scan
_exptl_absorpt_correction_T_min   0.6638
_exptl_absorpt_correction_T_max   0.9824
_exptl_absorpt_process_details    SADABS
 
_exptl_special_details
;
 ?
;
 
_diffrn_ambient_temperature       293(2)
_diffrn_radiation_wavelength      0.71073
_diffrn_radiation_type            MoK\a
_diffrn_radiation_source          'fine-focus sealed tube'
_diffrn_radiation_monochromator   graphite
_diffrn_measurement_device_type   'SMART APEX' 
_diffrn_measurement_method        '\w scans' 
_diffrn_detector_area_resol_mean  ?
_diffrn_standards_number          ?
_diffrn_standards_interval_count  ?
_diffrn_standards_interval_time   ?
_diffrn_standards_decay_%         ?
_diffrn_reflns_number             23717
_diffrn_reflns_av_R_equivalents   0.0463
_diffrn_reflns_av_sigmaI/netI     0.0757
_diffrn_reflns_limit_h_min        -12
_diffrn_reflns_limit_h_max        12
_diffrn_reflns_limit_k_min        -12
_diffrn_reflns_limit_k_max        12
_diffrn_reflns_limit_l_min        -41
_diffrn_reflns_limit_l_max        41
_diffrn_reflns_theta_min          1.23
_diffrn_reflns_theta_max          26.36
_reflns_number_total              11865
_reflns_number_gt                 7705
_reflns_threshold_expression      >2sigma(I)
 
_computing_data_collection        'Bruker XSCANS'
_computing_cell_refinement        'Bruker XSCANS'
_computing_data_reduction         'Bruker SHELXTL'
_computing_structure_solution     'SHELXS-97 (Sheldrick, 1990)'
_computing_structure_refinement   'SHELXL-97 (Sheldrick, 1997)'
_computing_molecular_graphics     'Bruker SHELXTL'
_computing_publication_material   'Bruker SHELXTL'
 
_refine_special_details
;
 Refinement of F^2^ against ALL reflections.  The weighted R-factor wR and
 goodness of fit S are based on F^2^, conventional R-factors R are based
 on F, with F set to zero for negative F^2^. The threshold expression of
 F^2^ > 2sigma(F^2^) is used only for calculating R-factors(gt) etc. and is
 not relevant to the choice of reflections for refinement.  R-factors based
 on F^2^ are statistically about twice as large as those based on F, and R-
 factors based on ALL data will be even larger.
;
 
_refine_ls_structure_factor_coef  Fsqd
_refine_ls_matrix_type            full
_refine_ls_weighting_scheme       calc
_refine_ls_weighting_details
 'calc w=1/[\s^2^(Fo^2^)+(0.0606P)^2^+0.0000P] where P=(Fo^2^+2Fc^2^)/3'
_atom_sites_solution_primary      direct
_atom_sites_solution_secondary    difmap
_atom_sites_solution_hydrogens    geom
_refine_ls_hydrogen_treatment     constr
_refine_ls_extinction_method      none
_refine_ls_extinction_coef        ?
_refine_ls_number_reflns          11865
_refine_ls_number_parameters      543
_refine_ls_number_restraints      0
_refine_ls_R_factor_all           0.0946
_refine_ls_R_factor_gt            0.0582
_refine_ls_wR_factor_ref          0.1358
_refine_ls_wR_factor_gt           0.1224
_refine_ls_goodness_of_fit_ref    0.979
_refine_ls_restrained_S_all       0.979
_refine_ls_shift/su_max           0.001
_refine_ls_shift/su_mean          0.000
 
loop_
 _atom_site_label
 _atom_site_type_symbol
 _atom_site_fract_x
 _atom_site_fract_y
 _atom_site_fract_z
 _atom_site_U_iso_or_equiv
 _atom_site_adp_type
 _atom_site_occupancy
 _atom_site_symmetry_multiplicity
 _atom_site_calc_flag
 _atom_site_refinement_flags
 _atom_site_disorder_assembly
 _atom_site_disorder_group
Si9 Si -0.1114(3) 1.1182(3) 0.05966(7) 0.0514(8) Uani 0.503(3) 1 d P . 1
C21 C -0.2972(10) 1.0958(12) 0.0672(3) 0.072(2) Uani 0.503(3) 1 d P . 1
H21A H -0.3044 1.0467 0.0920 0.108 Uiso 0.503(3) 1 calc PR . 1
H21B H -0.3032 1.0385 0.0451 0.108 Uiso 0.503(3) 1 calc PR . 1
H21C H -0.3781 1.1909 0.0681 0.108 Uiso 0.503(3) 1 calc PR . 1
C22 C -0.1313(16) 1.239(2) 0.1023(6) 0.072(2) Uani 0.503(3) 1 d P . 1
H22A H -0.0519 1.2744 0.0990 0.108 Uiso 0.503(3) 1 calc PR . 1
H22B H -0.1263 1.1857 0.1268 0.108 Uiso 0.503(3) 1 calc PR . 1
H22C H -0.2262 1.3212 0.1035 0.108 Uiso 0.503(3) 1 calc PR . 1
Si14 Si 0.0959(3) 0.7551(3) -0.00028(8) 0.0513(7) Uani 0.503(3) 1 d P . 1
C26 C -0.0829(11) 0.7204(12) 0.0026(3) 0.074(3) Uani 0.503(3) 1 d P . 1
H26A H -0.0818 0.6676 -0.0213 0.111 Uiso 0.503(3) 1 calc PR . 1
H26B H -0.1679 0.8127 0.0046 0.111 Uiso 0.503(3) 1 calc PR . 1
H26C H -0.0896 0.6633 0.0259 0.111 Uiso 0.503(3) 1 calc PR . 1
Si12 Si 0.0103(5) 0.7236(5) 0.10169(12) 0.0711(10) Uani 0.503(3) 1 d P . 1
C34 C -0.0820(17) 0.8139(16) 0.1512(4) 0.106(5) Uani 0.503(3) 1 d P . 1
H34A H -0.1199 0.7506 0.1669 0.159 Uiso 0.503(3) 1 calc PR . 1
H34B H -0.1635 0.9051 0.1471 0.159 Uiso 0.503(3) 1 calc PR . 1
H34C H -0.0106 0.8326 0.1652 0.159 Uiso 0.503(3) 1 calc PR . 1
C35 C 0.1681(17) 0.5483(14) 0.1122(4) 0.114(5) Uani 0.503(3) 1 d P . 1
H35A H 0.1311 0.4928 0.1313 0.171 Uiso 0.503(3) 1 calc PR . 1
H35B H 0.2440 0.5705 0.1230 0.171 Uiso 0.503(3) 1 calc PR . 1
H35C H 0.2103 0.4917 0.0876 0.171 Uiso 0.503(3) 1 calc PR . 1
C36 C -0.1268(7) 0.6728(11) 0.07821(11) 0.102(4) Uani 0.503(3) 1 d P . 1
H36A H -0.0776 0.6130 0.0545 0.153 Uiso 0.503(3) 1 calc PR . 1
H36B H -0.2069 0.7604 0.0710 0.153 Uiso 0.503(3) 1 calc PR . 1
H36C H -0.1668 0.6187 0.0970 0.153 Uiso 0.503(3) 1 calc PR . 1
Si16 Si 0.3455(4) 0.8144(5) 0.07643(10) 0.0675(9) Uani 0.503(3) 1 d PR . 1
C31 C 0.4224(6) 0.6198(5) 0.0940(2) 0.097(4) Uani 0.503(3) 1 d PR . 1
H31A H 0.4232 0.5547 0.0731 0.145 Uiso 0.503(3) 1 d PR . 1
H31B H 0.3606 0.6107 0.1177 0.145 Uiso 0.503(3) 1 d PR . 1
H31C H 0.5228 0.5946 0.1004 0.145 Uiso 0.503(3) 1 d PR . 1
C32 C 0.4743(10) 0.8289(12) 0.0329(3) 0.086(3) Uani 0.503(3) 1 d P . 1
H32A H 0.5759 0.7701 0.0374 0.129 Uiso 0.503(3) 1 calc PR . 1
H32B H 0.4620 0.9297 0.0299 0.129 Uiso 0.503(3) 1 calc PR . 1
H32C H 0.4519 0.7943 0.0089 0.129 Uiso 0.503(3) 1 calc PR . 1
C33 C 0.3443(16) 0.9394(16) 0.1191(4) 0.110(4) Uani 0.503(3) 1 d P . 1
H33A H 0.4451 0.9152 0.1250 0.166 Uiso 0.503(3) 1 calc PR . 1
H33B H 0.2850 0.9259 0.1427 0.166 Uiso 0.503(3) 1 calc PR . 1
H33C H 0.3021 1.0401 0.1112 0.166 Uiso 0.503(3) 1 calc PR . 1
Si11 Si 0.2944(4) 0.9034(5) 0.09157(12) 0.0740(10) Uani 0.497(3) 1 d P . 2
C28 C 0.2482(16) 0.9379(19) 0.1466(4) 0.115(5) Uani 0.497(3) 1 d P . 2
H28A H 0.3372 0.9265 0.1583 0.172 Uiso 0.497(3) 1 calc PR . 2
H28B H 0.2086 0.8689 0.1582 0.172 Uiso 0.497(3) 1 calc PR . 2
H28C H 0.1748 1.0362 0.1518 0.172 Uiso 0.497(3) 1 calc PR . 2
C29 C 0.3444(14) 1.0567(15) 0.0722(5) 0.122(5) Uani 0.497(3) 1 d P . 2
H29A H 0.2546 1.1428 0.0704 0.183 Uiso 0.497(3) 1 calc PR . 2
H29B H 0.4002 1.0304 0.0460 0.183 Uiso 0.497(3) 1 calc PR . 2
H29C H 0.4045 1.0766 0.0902 0.183 Uiso 0.497(3) 1 calc PR . 2
C30 C 0.4637(14) 0.7265(18) 0.0832(5) 0.138(7) Uani 0.497(3) 1 d P . 2
H30A H 0.5429 0.7323 0.0967 0.208 Uiso 0.497(3) 1 calc PR . 2
H30B H 0.4960 0.7100 0.0548 0.208 Uiso 0.497(3) 1 calc PR . 2
H30C H 0.4387 0.6467 0.0937 0.208 Uiso 0.497(3) 1 calc PR . 2
Si13 Si -0.0110(3) 1.1415(3) 0.05201(7) 0.0512(8) Uani 0.497(3) 1 d P . 2
C23 C 0.1383(11) 1.2119(11) 0.0345(3) 0.069(2) Uani 0.497(3) 1 d P . 2
H23A H 0.0922 1.3146 0.0287 0.103 Uiso 0.497(3) 1 calc PR . 2
H23B H 0.1964 1.1585 0.0105 0.103 Uiso 0.497(3) 1 calc PR . 2
H23C H 0.2025 1.1986 0.0552 0.103 Uiso 0.497(3) 1 calc PR . 2
C24 C -0.0878(16) 1.233(2) 0.1025(6) 0.069(2) Uani 0.497(3) 1 d P . 2
H24A H -0.0085 1.2085 0.1193 0.103 Uiso 0.497(3) 1 calc PR . 2
H24B H -0.1635 1.2011 0.1147 0.103 Uiso 0.497(3) 1 calc PR . 2
H24C H -0.1311 1.3381 0.0994 0.103 Uiso 0.497(3) 1 calc PR . 2
Si10 Si 0.1886(3) 0.7824(3) -0.00595(8) 0.0540(8) Uani 0.497(3) 1 d P . 2
C27 C 0.3543(11) 0.8270(13) -0.0272(3) 0.082(3) Uani 0.497(3) 1 d P . 2
H27A H 0.4321 0.7894 -0.0099 0.123 Uiso 0.497(3) 1 calc PR . 2
H27B H 0.3232 0.9317 -0.0290 0.123 Uiso 0.497(3) 1 calc PR . 2
H27C H 0.3915 0.7826 -0.0536 0.123 Uiso 0.497(3) 1 calc PR . 2
Si15 Si -0.0346(4) 0.7998(5) 0.11372(12) 0.0609(9) Uani 0.497(3) 1 d P . 2
C37 C 0.0045(16) 0.8504(16) 0.1635(3) 0.092(4) Uani 0.497(3) 1 d P . 2
H37A H -0.0272 0.9552 0.1656 0.138 Uiso 0.497(3) 1 calc PR . 2
H37B H 0.1100 0.8041 0.1656 0.138 Uiso 0.497(3) 1 calc PR . 2
H37C H -0.0494 0.8178 0.1849 0.138 Uiso 0.497(3) 1 calc PR . 2
C38 C -0.2410(11) 0.8817(13) 0.1128(4) 0.095(4) Uani 0.497(3) 1 d P . 2
H38A H -0.2658 0.8442 0.0897 0.143 Uiso 0.497(3) 1 calc PR . 2
H38B H -0.2748 0.9867 0.1114 0.143 Uiso 0.497(3) 1 calc PR . 2
H38C H -0.2891 0.8566 0.1369 0.143 Uiso 0.497(3) 1 calc PR . 2
C39 C 0.0281(17) 0.5952(13) 0.1104(4) 0.101(4) Uani 0.497(3) 1 d P . 2
H39A H 0.0353 0.5560 0.1371 0.151 Uiso 0.497(3) 1 calc PR . 2
H39B H 0.1244 0.5537 0.0947 0.151 Uiso 0.497(3) 1 calc PR . 2
H39C H -0.0433 0.5710 0.0979 0.151 Uiso 0.497(3) 1 calc PR . 2
Ge3 Ge 0.09457(5) 0.88349(5) 0.060126(13) 0.04895(13) Uani 1 1 d . . .
Ge2 Ge 0.72889(5) 0.15982(4) 0.394394(13) 0.04470(13) Uani 1 1 d . . .
Ge1 Ge 0.55056(5) 0.39181(5) 0.273087(13) 0.04923(14) Uani 1 1 d . . .
Si1 Si 0.78294(13) 0.18498(13) 0.27540(3) 0.0489(3) Uani 1 1 d . . .
Si2 Si 0.88593(13) 0.17611(13) 0.33573(4) 0.0480(3) Uani 1 1 d . . .
Si3 Si 0.46962(13) 0.27793(14) 0.38521(4) 0.0534(3) Uani 1 1 d . . .
Si4 Si 0.42006(13) 0.46927(13) 0.33910(4) 0.0534(3) Uani 1 1 d . . .
Si5 Si 0.5923(2) 0.59369(15) 0.24141(5) 0.0770(4) Uani 1 1 d . . .
Si6 Si 0.40178(17) 0.32558(18) 0.23165(5) 0.0746(4) Uani 1 1 d . . .
Si7 Si 0.79049(16) 0.26539(15) 0.44974(4) 0.0624(4) Uani 1 1 d . . .
Si8 Si 0.77918(16) -0.09045(13) 0.41109(4) 0.0606(4) Uani 1 1 d . . .
C1 C 0.9238(5) 0.1927(6) 0.23239(14) 0.0780(15) Uani 1 1 d . . .
H1A H 0.9418 0.2807 0.2351 0.117 Uiso 1 1 calc R . .
H1B H 0.8850 0.1931 0.2072 0.117 Uiso 1 1 calc R . .
H1C H 1.0160 0.1084 0.2330 0.117 Uiso 1 1 calc R . .
C2 C 0.7570(6) 0.0081(5) 0.26819(15) 0.0732(14) Uani 1 1 d . . .
H2A H 0.7218 0.0080 0.2425 0.110 Uiso 1 1 calc R . .
H2B H 0.6849 0.0002 0.2893 0.110 Uiso 1 1 calc R . .
H2C H 0.8510 -0.0737 0.2691 0.110 Uiso 1 1 calc R . .
C3 C 1.0711(5) 0.0137(5) 0.33193(15) 0.0743(14) Uani 1 1 d . . .
H3A H 1.1358 0.0248 0.3093 0.112 Uiso 1 1 calc R . .
H3B H 1.0551 -0.0749 0.3284 0.112 Uiso 1 1 calc R . .
H3C H 1.1169 0.0084 0.3562 0.112 Uiso 1 1 calc R . .
C4 C 0.9277(5) 0.3461(5) 0.33940(14) 0.0673(13) Uani 1 1 d . . .
H4A H 0.9781 0.3411 0.3628 0.101 Uiso 1 1 calc R . .
H4B H 0.8355 0.4317 0.3416 0.101 Uiso 1 1 calc R . .
H4C H 0.9907 0.3521 0.3157 0.101 Uiso 1 1 calc R . .
C5 C 0.4001(6) 0.1402(6) 0.36707(17) 0.0841(16) Uani 1 1 d . . .
H5A H 0.4087 0.0668 0.3871 0.126 Uiso 1 1 calc R . .
H5B H 0.4591 0.0942 0.3424 0.126 Uiso 1 1 calc R . .
H5C H 0.2970 0.1894 0.3625 0.126 Uiso 1 1 calc R . .
C6 C 0.3533(5) 0.3581(6) 0.43477(15) 0.0862(17) Uani 1 1 d . . .
H6A H 0.2502 0.4092 0.4304 0.129 Uiso 1 1 calc R . .
H6B H 0.3890 0.4255 0.4457 0.129 Uiso 1 1 calc R . .
H6C H 0.3618 0.2803 0.4534 0.129 Uiso 1 1 calc R . .
C7 C 0.4657(6) 0.6196(5) 0.36061(16) 0.0824(16) Uani 1 1 d . . .
H7A H 0.4387 0.7022 0.3431 0.124 Uiso 1 1 calc R . .
H7B H 0.5712 0.5834 0.3629 0.124 Uiso 1 1 calc R . .
H7C H 0.4104 0.6495 0.3868 0.124 Uiso 1 1 calc R . .
C8 C 0.2116(5) 0.5489(5) 0.33635(16) 0.0801(15) Uani 1 1 d . . .
H8A H 0.1595 0.5767 0.3630 0.120 Uiso 1 1 calc R . .
H8B H 0.1834 0.4767 0.3249 0.120 Uiso 1 1 calc R . .
H8C H 0.1856 0.6340 0.3197 0.120 Uiso 1 1 calc R . .
C9 C 0.7468(8) 0.6299(7) 0.26171(19) 0.115(2) Uani 1 1 d . . .
H9A H 0.8364 0.5417 0.2594 0.172 Uiso 1 1 calc R . .
H9B H 0.7176 0.6604 0.2896 0.172 Uiso 1 1 calc R . .
H9C H 0.7652 0.7062 0.2466 0.172 Uiso 1 1 calc R . .
C10 C 0.6484(8) 0.5577(7) 0.18620(16) 0.112(2) Uani 1 1 d . . .
H10A H 0.6611 0.6417 0.1740 0.168 Uiso 1 1 calc R . .
H10B H 0.5719 0.5396 0.1744 0.168 Uiso 1 1 calc R . .
H10C H 0.7412 0.4732 0.1818 0.168 Uiso 1 1 calc R . .
C11 C 0.4183(8) 0.7621(7) 0.2490(2) 0.146(3) Uani 1 1 d . . .
H11A H 0.3999 0.7943 0.2767 0.219 Uiso 1 1 calc R . .
H11B H 0.3356 0.7413 0.2421 0.219 Uiso 1 1 calc R . .
H11C H 0.4292 0.8380 0.2320 0.219 Uiso 1 1 calc R . .
C12 C 0.5109(7) 0.2418(8) 0.18315(17) 0.113(2) Uani 1 1 d . . .
H12A H 0.5919 0.1512 0.1881 0.170 Uiso 1 1 calc R . .
H12B H 0.5506 0.3081 0.1698 0.170 Uiso 1 1 calc R . .
H12C H 0.4468 0.2224 0.1664 0.170 Uiso 1 1 calc R . .
C13 C 0.2315(7) 0.4933(8) 0.2208(2) 0.135(3) Uani 1 1 d . . .
H13A H 0.2635 0.5619 0.2057 0.203 Uiso 1 1 calc R . .
H13B H 0.1746 0.5391 0.2457 0.203 Uiso 1 1 calc R . .
H13C H 0.1702 0.4640 0.2054 0.203 Uiso 1 1 calc R . .
C14 C 0.3308(7) 0.1907(7) 0.25630(19) 0.103(2) Uani 1 1 d . . .
H14A H 0.2733 0.1657 0.2385 0.154 Uiso 1 1 calc R . .
H14B H 0.2684 0.2333 0.2809 0.154 Uiso 1 1 calc R . .
H14C H 0.4140 0.1035 0.2622 0.154 Uiso 1 1 calc R . .
C15 C 0.7170(7) 0.4705(5) 0.44798(17) 0.0970(19) Uani 1 1 d . . .
H15A H 0.7417 0.5083 0.4711 0.146 Uiso 1 1 calc R . .
H15B H 0.6100 0.5093 0.4481 0.146 Uiso 1 1 calc R . .
H15C H 0.7615 0.4991 0.4238 0.146 Uiso 1 1 calc R . .
C16 C 0.9991(6) 0.1924(7) 0.44934(16) 0.0945(18) Uani 1 1 d . . .
H16A H 1.0432 0.2165 0.4244 0.142 Uiso 1 1 calc R . .
H16B H 1.0376 0.0875 0.4520 0.142 Uiso 1 1 calc R . .
H16C H 1.0233 0.2358 0.4715 0.142 Uiso 1 1 calc R . .
C17 C 0.7099(6) 0.2184(6) 0.49915(14) 0.0874(17) Uani 1 1 d . . .
H17A H 0.7372 0.2614 0.5208 0.131 Uiso 1 1 calc R . .
H17B H 0.7485 0.1135 0.5017 0.131 Uiso 1 1 calc R . .
H17C H 0.6026 0.2561 0.5003 0.131 Uiso 1 1 calc R . .
C18 C 0.9662(6) -0.1798(6) 0.43037(17) 0.0946(18) Uani 1 1 d . . .
H18A H 0.9883 -0.2825 0.4343 0.142 Uiso 1 1 calc R . .
H18B H 0.9639 -0.1339 0.4556 0.142 Uiso 1 1 calc R . .
H18C H 1.0421 -0.1688 0.4111 0.142 Uiso 1 1 calc R . .
C19 C 0.7812(6) -0.2027(5) 0.36667(15) 0.0768(15) Uani 1 1 d . . .
H19A H 0.8519 -0.1952 0.3451 0.115 Uiso 1 1 calc R . .
H19B H 0.6830 -0.1669 0.3580 0.115 Uiso 1 1 calc R . .
H19C H 0.8097 -0.3037 0.3741 0.115 Uiso 1 1 calc R . .
C20 C 0.6327(7) -0.0990(6) 0.45150(18) 0.109(2) Uani 1 1 d . . .
H20A H 0.5403 -0.0770 0.4403 0.163 Uiso 1 1 calc R . .
H20B H 0.6174 -0.0285 0.4726 0.163 Uiso 1 1 calc R . .
H20C H 0.6652 -0.1959 0.4624 0.163 Uiso 1 1 calc R . .
C25 C 0.2582(6) 0.5735(5) -0.00431(16) 0.0820(16) Uani 1 1 d . . .
H25D H 0.2872 0.5428 -0.0321 0.123 Uiso 0.503(3) 1 calc PR . 1
H25E H 0.2298 0.5019 0.0104 0.123 Uiso 0.503(3) 1 calc PR . 1
H25F H 0.3409 0.5823 0.0067 0.123 Uiso 0.503(3) 1 calc PR . 1
H25A H 0.2587 0.5222 -0.0284 0.123 Uiso 0.497(3) 1 d PR . 2
H25B H 0.3498 0.5888 -0.0054 0.123 Uiso 0.497(3) 1 d PR . 2
H25C H 0.2496 0.5161 0.0188 0.123 Uiso 0.497(3) 1 d PR . 2
 
loop_
 _atom_site_aniso_label
 _atom_site_aniso_U_11
 _atom_site_aniso_U_22
 _atom_site_aniso_U_33
 _atom_site_aniso_U_23
 _atom_site_aniso_U_13
 _atom_site_aniso_U_12
Si9 0.0529(17) 0.0532(15) 0.0472(15) -0.0061(11) 0.0000(12) -0.0210(13)
C21 0.061(5) 0.090(6) 0.059(5) -0.011(4) 0.006(4) -0.025(5)
C22 0.061(5) 0.090(6) 0.059(5) -0.011(4) 0.006(4) -0.025(5)
Si14 0.0563(18) 0.0442(14) 0.0544(16) -0.0030(11) -0.0049(12) -0.0210(13)
C26 0.089(8) 0.087(8) 0.069(7) -0.005(6) -0.015(6) -0.059(6)
Si12 0.088(3) 0.073(3) 0.057(2) 0.009(2) -0.0088(19) -0.037(2)
C34 0.135(13) 0.112(11) 0.087(11) 0.004(8) 0.010(9) -0.072(10)
C35 0.137(13) 0.094(10) 0.083(9) 0.043(7) -0.023(9) -0.014(9)
C36 0.136(11) 0.113(10) 0.102(10) 0.016(7) -0.027(8) -0.093(9)
Si16 0.057(2) 0.086(3) 0.063(2) 0.0023(18) -0.0144(16) -0.030(2)
C31 0.066(8) 0.105(10) 0.104(10) 0.029(8) -0.023(7) -0.013(7)
C32 0.049(6) 0.105(9) 0.104(9) 0.010(7) 0.000(6) -0.033(6)
C33 0.105(11) 0.144(13) 0.098(11) 0.011(10) -0.042(9) -0.057(10)
Si11 0.055(2) 0.107(3) 0.064(2) -0.001(2) -0.0155(17) -0.034(2)
C28 0.100(11) 0.188(16) 0.068(9) -0.003(9) -0.034(7) -0.062(11)
C29 0.099(10) 0.149(13) 0.163(14) 0.027(10) -0.050(9) -0.089(10)
C30 0.063(9) 0.173(17) 0.144(15) -0.015(12) -0.043(9) 0.002(10)
Si13 0.0603(18) 0.0476(15) 0.0463(15) -0.0048(11) -0.0007(12) -0.0228(13)
C23 0.077(6) 0.063(5) 0.074(5) -0.008(4) -0.001(5) -0.038(5)
C24 0.077(6) 0.063(5) 0.074(5) -0.008(4) -0.001(5) -0.038(5)
Si10 0.0498(17) 0.0490(15) 0.0561(16) -0.0008(12) -0.0013(12) -0.0129(13)
C27 0.059(6) 0.103(9) 0.078(8) 0.004(6) 0.004(5) -0.026(6)
Si15 0.070(2) 0.061(2) 0.053(2) 0.0050(17) 0.0035(16) -0.031(2)
C37 0.128(12) 0.097(10) 0.051(7) 0.001(6) 0.018(7) -0.052(9)
C38 0.071(7) 0.121(10) 0.096(9) 0.008(7) 0.012(6) -0.045(7)
C39 0.149(13) 0.065(9) 0.089(9) 0.014(7) 0.009(9) -0.050(9)
Ge3 0.0475(3) 0.0529(3) 0.0477(3) 0.0008(2) -0.0049(2) -0.0212(2)
Ge2 0.0493(3) 0.0400(2) 0.0446(3) -0.00156(18) -0.00011(19) -0.0185(2)
Ge1 0.0551(3) 0.0436(3) 0.0493(3) 0.0015(2) -0.0031(2) -0.0204(2)
Si1 0.0522(7) 0.0476(7) 0.0468(7) -0.0057(5) 0.0027(5) -0.0215(6)
Si2 0.0438(7) 0.0485(7) 0.0510(7) -0.0007(5) -0.0005(5) -0.0185(5)
Si3 0.0471(7) 0.0553(8) 0.0538(8) 0.0010(6) 0.0050(6) -0.0186(6)
Si4 0.0496(7) 0.0457(7) 0.0575(8) -0.0031(6) 0.0011(6) -0.0124(6)
Si5 0.1155(13) 0.0527(8) 0.0656(10) 0.0104(7) -0.0033(8) -0.0385(9)
Si6 0.0732(10) 0.0900(11) 0.0681(10) 0.0004(8) -0.0189(7) -0.0371(8)
Si7 0.0773(9) 0.0617(8) 0.0508(8) -0.0046(6) -0.0099(7) -0.0289(7)
Si8 0.0793(9) 0.0450(7) 0.0544(8) 0.0046(6) 0.0002(7) -0.0235(7)
C1 0.071(3) 0.097(4) 0.058(3) -0.005(3) 0.015(3) -0.030(3)
C2 0.090(4) 0.049(3) 0.081(4) -0.012(2) -0.011(3) -0.026(3)
C3 0.051(3) 0.074(3) 0.087(4) 0.006(3) -0.001(3) -0.015(3)
C4 0.076(3) 0.076(3) 0.066(3) 0.004(3) -0.005(3) -0.048(3)
C5 0.070(3) 0.079(4) 0.117(5) 0.011(3) -0.016(3) -0.043(3)
C6 0.073(4) 0.104(4) 0.063(3) -0.009(3) 0.023(3) -0.023(3)
C7 0.099(4) 0.059(3) 0.085(4) -0.012(3) -0.002(3) -0.027(3)
C8 0.057(3) 0.075(4) 0.089(4) -0.002(3) -0.004(3) -0.006(3)
C9 0.187(7) 0.099(5) 0.104(5) 0.013(4) -0.023(5) -0.104(5)
C10 0.174(7) 0.122(5) 0.062(4) 0.027(3) -0.002(4) -0.086(5)
C11 0.172(8) 0.074(5) 0.147(7) 0.028(4) -0.003(6) -0.005(5)
C12 0.133(6) 0.160(7) 0.070(4) -0.024(4) -0.008(4) -0.082(5)
C13 0.108(5) 0.142(6) 0.141(7) 0.018(5) -0.074(5) -0.018(5)
C14 0.100(5) 0.127(5) 0.114(5) 0.000(4) -0.021(4) -0.077(4)
C15 0.144(6) 0.070(4) 0.083(4) -0.021(3) -0.015(4) -0.047(4)
C16 0.094(4) 0.131(5) 0.073(4) 0.000(3) -0.020(3) -0.056(4)
C17 0.103(4) 0.102(4) 0.055(3) 0.003(3) -0.010(3) -0.038(4)
C18 0.117(5) 0.070(4) 0.081(4) 0.005(3) -0.032(3) -0.015(3)
C19 0.096(4) 0.051(3) 0.084(4) -0.002(3) -0.012(3) -0.029(3)
C20 0.137(6) 0.077(4) 0.102(5) 0.014(3) 0.037(4) -0.045(4)
C25 0.090(4) 0.056(3) 0.084(4) 0.000(3) -0.008(3) -0.012(3)
 
_geom_special_details
;
 All esds (except the esd in the dihedral angle between two l.s. planes)
 are estimated using the full covariance matrix.  The cell esds are taken
 into account individually in the estimation of esds in distances, angles
 and torsion angles; correlations between esds in cell parameters are only
 used when they are defined by crystal symmetry.  An approximate (isotropic)
 treatment of cell esds is used for estimating esds involving l.s. planes.
;
 
loop_
 _geom_bond_atom_site_label_1
 _geom_bond_atom_site_label_2
 _geom_bond_distance
 _geom_bond_site_symmetry_2
 _geom_bond_publ_flag
Si9 C22 1.826(19) . ?
Si9 C21 1.898(9) . ?
Si9 Si14 2.340(4) 2_575 ?
Si9 Ge3 2.404(3) . ?
Si14 C25 1.867(5) . ?
Si14 C26 1.897(9) . ?
Si14 Si9 2.340(4) 2_575 ?
Si14 Ge3 2.406(3) . ?
Si12 C34 1.855(13) . ?
Si12 C36 1.856(5) . ?
Si12 C35 1.871(12) . ?
Si12 Ge3 2.396(4) . ?
Si16 C32 1.847(10) . ?
Si16 C31 1.8773 . ?
Si16 C33 1.906(14) . ?
Si16 Ge3 2.396(3) . ?
Si11 C29 1.845(12) . ?
Si11 C28 1.847(12) . ?
Si11 C30 1.875(14) . ?
Si11 Ge3 2.394(3) . ?
Si13 C24 1.865(19) . ?
Si13 C23 1.876(9) . ?
Si13 Si10 2.341(4) 2_575 ?
Si13 Ge3 2.368(3) . ?
Si10 C27 1.893(10) . ?
Si10 C25 1.906(5) . ?
Si10 Si13 2.341(4) 2_575 ?
Si10 Ge3 2.373(3) . ?
Si15 C38 1.857(11) . ?
Si15 C39 1.871(12) . ?
Si15 C37 1.872(12) . ?
Si15 Ge3 2.385(4) . ?
Ge2 Si2 2.3845(14) . ?
Ge2 Si3 2.3888(15) . ?
Ge2 Si8 2.3902(14) . ?
Ge2 Si7 2.3906(15) . ?
Ge1 Si5 2.3860(15) . ?
Ge1 Si6 2.3896(16) . ?
Ge1 Si1 2.3937(16) . ?
Ge1 Si4 2.3944(15) . ?
Si1 C2 1.886(4) . ?
Si1 C1 1.890(4) . ?
Si1 Si2 2.3398(18) . ?
Si2 C3 1.882(4) . ?
Si2 C4 1.887(4) . ?
Si3 C5 1.881(5) . ?
Si3 C6 1.891(5) . ?
Si3 Si4 2.3436(19) . ?
Si4 C8 1.885(5) . ?
Si4 C7 1.889(5) . ?
Si5 C11 1.851(6) . ?
Si5 C10 1.863(6) . ?
Si5 C9 1.879(6) . ?
Si6 C12 1.848(6) . ?
Si6 C14 1.862(6) . ?
Si6 C13 1.896(6) . ?
Si7 C15 1.869(5) . ?
Si7 C17 1.871(5) . ?
Si7 C16 1.872(5) . ?
Si8 C19 1.869(5) . ?
Si8 C18 1.873(5) . ?
Si8 C20 1.873(5) . ?
 
loop_
 _geom_angle_atom_site_label_1
 _geom_angle_atom_site_label_2
 _geom_angle_atom_site_label_3
 _geom_angle
 _geom_angle_site_symmetry_1
 _geom_angle_site_symmetry_3
 _geom_angle_publ_flag
C22 Si9 C21 101.6(5) . . ?
C22 Si9 Si14 108.1(6) . 2_575 ?
C21 Si9 Si14 109.8(3) . 2_575 ?
C22 Si9 Ge3 113.8(6) . . ?
C21 Si9 Ge3 110.7(3) . . ?
Si14 Si9 Ge3 112.29(13) 2_575 . ?
C25 Si14 C26 108.2(4) . . ?
C25 Si14 Si9 108.1(2) . 2_575 ?
C26 Si14 Si9 107.4(3) . 2_575 ?
C25 Si14 Ge3 109.5(2) . . ?
C26 Si14 Ge3 109.3(3) . . ?
Si9 Si14 Ge3 114.18(13) 2_575 . ?
C34 Si12 C36 107.7(5) . . ?
C34 Si12 C35 106.9(6) . . ?
C36 Si12 C35 107.2(6) . . ?
C34 Si12 Ge3 110.5(4) . . ?
C36 Si12 Ge3 112.0(3) . . ?
C35 Si12 Ge3 112.3(5) . . ?
C32 Si16 C31 107.8(5) . . ?
C32 Si16 C33 108.8(6) . . ?
C31 Si16 C33 107.9(5) . . ?
C32 Si16 Ge3 112.3(4) . . ?
C31 Si16 Ge3 110.94(11) . . ?
C33 Si16 Ge3 109.1(5) . . ?
C29 Si11 C28 105.1(7) . . ?
C29 Si11 C30 109.2(7) . . ?
C28 Si11 C30 107.5(7) . . ?
C29 Si11 Ge3 112.8(4) . . ?
C28 Si11 Ge3 113.0(4) . . ?
C30 Si11 Ge3 109.1(5) . . ?
C24 Si13 C23 102.8(5) . . ?
C24 Si13 Si10 112.3(6) . 2_575 ?
C23 Si13 Si10 107.5(4) . 2_575 ?
C24 Si13 Ge3 109.0(6) . . ?
C23 Si13 Ge3 110.9(3) . . ?
Si10 Si13 Ge3 113.65(13) 2_575 . ?
C27 Si10 C25 106.9(4) . . ?
C27 Si10 Si13 108.1(4) . 2_575 ?
C25 Si10 Si13 106.5(2) . 2_575 ?
C27 Si10 Ge3 111.4(4) . . ?
C25 Si10 Ge3 109.4(2) . . ?
Si13 Si10 Ge3 114.23(13) 2_575 . ?
C38 Si15 C39 107.7(6) . . ?
C38 Si15 C37 107.5(6) . . ?
C39 Si15 C37 108.5(6) . . ?
C38 Si15 Ge3 112.4(4) . . ?
C39 Si15 Ge3 110.5(4) . . ?
C37 Si15 Ge3 110.1(4) . . ?
Si13 Ge3 Si10 105.21(10) . . ?
Si13 Ge3 Si15 113.75(12) . . ?
Si10 Ge3 Si15 129.05(14) . . ?
Si13 Ge3 Si11 90.49(14) . . ?
Si10 Ge3 Si11 108.95(12) . . ?
Si15 Ge3 Si11 102.40(13) . . ?
Si13 Ge3 Si12 131.82(13) . . ?
Si10 Ge3 Si12 111.36(14) . . ?
Si15 Ge3 Si12 19.21(9) . . ?
Si11 Ge3 Si12 105.61(13) . . ?
Si13 Ge3 Si16 108.44(13) . . ?
Si10 Ge3 Si16 90.26(12) . . ?
Si15 Ge3 Si16 106.37(12) . . ?
Si11 Ge3 Si16 22.81(9) . . ?
Si12 Ge3 Si16 101.78(13) . . ?
Si13 Ge3 Si9 26.45(8) . . ?
Si10 Ge3 Si9 111.82(9) . . ?
Si15 Ge3 Si9 92.21(12) . . ?
Si11 Ge3 Si9 110.91(14) . . ?
Si12 Ge3 Si9 108.03(13) . . ?
Si16 Ge3 Si9 132.00(13) . . ?
Si13 Ge3 Si14 111.14(9) . . ?
Si10 Ge3 Si14 25.05(8) . . ?
Si15 Ge3 Si14 106.93(13) . . ?
Si11 Ge3 Si14 131.43(13) . . ?
Si12 Ge3 Si14 91.72(13) . . ?
Si16 Ge3 Si14 110.09(12) . . ?
Si9 Ge3 Si14 105.76(9) . . ?
Si2 Ge2 Si3 111.41(5) . . ?
Si2 Ge2 Si8 111.39(6) . . ?
Si3 Ge2 Si8 108.11(6) . . ?
Si2 Ge2 Si7 107.57(5) . . ?
Si3 Ge2 Si7 112.11(6) . . ?
Si8 Ge2 Si7 106.16(6) . . ?
Si5 Ge1 Si6 106.39(6) . . ?
Si5 Ge1 Si1 110.61(6) . . ?
Si6 Ge1 Si1 108.23(6) . . ?
Si5 Ge1 Si4 108.81(6) . . ?
Si6 Ge1 Si4 110.94(5) . . ?
Si1 Ge1 Si4 111.73(6) . . ?
C2 Si1 C1 106.6(2) . . ?
C2 Si1 Si2 109.06(17) . . ?
C1 Si1 Si2 108.13(17) . . ?
C2 Si1 Ge1 110.41(16) . . ?
C1 Si1 Ge1 109.66(17) . . ?
Si2 Si1 Ge1 112.80(6) . . ?
C3 Si2 C4 106.9(2) . . ?
C3 Si2 Si1 107.67(17) . . ?
C4 Si2 Si1 107.82(16) . . ?
C3 Si2 Ge2 110.22(16) . . ?
C4 Si2 Ge2 109.91(15) . . ?
Si1 Si2 Ge2 114.00(6) . . ?
C5 Si3 C6 107.0(3) . . ?
C5 Si3 Si4 108.18(18) . . ?
C6 Si3 Si4 107.50(18) . . ?
C5 Si3 Ge2 110.12(17) . . ?
C6 Si3 Ge2 110.43(18) . . ?
Si4 Si3 Ge2 113.40(6) . . ?
C8 Si4 C7 106.5(2) . . ?
C8 Si4 Si3 107.08(18) . . ?
C7 Si4 Si3 108.30(18) . . ?
C8 Si4 Ge1 109.67(17) . . ?
C7 Si4 Ge1 111.43(17) . . ?
Si3 Si4 Ge1 113.52(6) . . ?
C11 Si5 C10 108.4(3) . . ?
C11 Si5 C9 108.6(3) . . ?
C10 Si5 C9 106.4(3) . . ?
C11 Si5 Ge1 109.7(2) . . ?
C10 Si5 Ge1 111.03(19) . . ?
C9 Si5 Ge1 112.48(19) . . ?
C12 Si6 C14 107.3(3) . . ?
C12 Si6 C13 108.5(3) . . ?
C14 Si6 C13 106.9(3) . . ?
C12 Si6 Ge1 111.2(2) . . ?
C14 Si6 Ge1 112.14(19) . . ?
C13 Si6 Ge1 110.6(2) . . ?
C15 Si7 C17 106.9(3) . . ?
C15 Si7 C16 108.6(3) . . ?
C17 Si7 C16 107.8(3) . . ?
C15 Si7 Ge2 112.26(18) . . ?
C17 Si7 Ge2 111.39(18) . . ?
C16 Si7 Ge2 109.74(18) . . ?
C19 Si8 C18 107.3(2) . . ?
C19 Si8 C20 108.3(3) . . ?
C18 Si8 C20 108.0(3) . . ?
C19 Si8 Ge2 112.19(16) . . ?
C18 Si8 Ge2 111.03(19) . . ?
C20 Si8 Ge2 109.93(18) . . ?
Si14 C25 Si10 31.88(12) . . ?
 
loop_
 _geom_torsion_atom_site_label_1
 _geom_torsion_atom_site_label_2
 _geom_torsion_atom_site_label_3
 _geom_torsion_atom_site_label_4
 _geom_torsion
 _geom_torsion_site_symmetry_1
 _geom_torsion_site_symmetry_2
 _geom_torsion_site_symmetry_3
 _geom_torsion_site_symmetry_4
 _geom_torsion_publ_flag
C24 Si13 Ge3 Si10 -179.6(4) . . . . ?
C23 Si13 Ge3 Si10 -67.0(4) . . . . ?
Si10 Si13 Ge3 Si10 54.3(2) 2_575 . . . ?
C24 Si13 Ge3 Si15 34.0(5) . . . . ?
C23 Si13 Ge3 Si15 146.6(4) . . . . ?
Si10 Si13 Ge3 Si15 -92.09(17) 2_575 . . . ?
C24 Si13 Ge3 Si11 -69.7(5) . . . . ?
C23 Si13 Ge3 Si11 42.8(4) . . . . ?
Si10 Si13 Ge3 Si11 164.12(17) 2_575 . . . ?
C24 Si13 Ge3 Si12 41.9(5) . . . . ?
C23 Si13 Ge3 Si12 154.4(4) . . . . ?
Si10 Si13 Ge3 Si12 -84.24(19) 2_575 . . . ?
C24 Si13 Ge3 Si16 -84.1(5) . . . . ?
C23 Si13 Ge3 Si16 28.5(4) . . . . ?
Si10 Si13 Ge3 Si16 149.80(17) 2_575 . . . ?
C24 Si13 Ge3 Si9 71.9(5) . . . . ?
C23 Si13 Ge3 Si9 -175.6(4) . . . . ?
Si10 Si13 Ge3 Si9 -54.2(2) 2_575 . . . ?
C24 Si13 Ge3 Si14 154.8(4) . . . . ?
C23 Si13 Ge3 Si14 -92.6(4) . . . . ?
Si10 Si13 Ge3 Si14 28.7(2) 2_575 . . . ?
C27 Si10 Ge3 Si13 68.1(4) . . . . ?
C25 Si10 Ge3 Si13 -173.9(2) . . . . ?
Si13 Si10 Ge3 Si13 -54.7(2) 2_575 . . . ?
C27 Si10 Ge3 Si15 -152.6(4) . . . . ?
C25 Si10 Ge3 Si15 -34.6(3) . . . . ?
Si13 Si10 Ge3 Si15 84.6(2) 2_575 . . . ?
C27 Si10 Ge3 Si11 -27.8(4) . . . . ?
C25 Si10 Ge3 Si11 90.2(3) . . . . ?
Si13 Si10 Ge3 Si11 -150.57(16) 2_575 . . . ?
C27 Si10 Ge3 Si12 -143.9(4) . . . . ?
C25 Si10 Ge3 Si12 -25.9(3) . . . . ?
Si13 Si10 Ge3 Si12 93.34(18) 2_575 . . . ?
C27 Si10 Ge3 Si16 -41.1(4) . . . . ?
C25 Si10 Ge3 Si16 76.9(2) . . . . ?
Si13 Si10 Ge3 Si16 -163.89(16) 2_575 . . . ?
C27 Si10 Ge3 Si9 95.2(4) . . . . ?
C25 Si10 Ge3 Si9 -146.9(2) . . . . ?
Si13 Si10 Ge3 Si9 -27.6(2) 2_575 . . . ?
C27 Si10 Ge3 Si14 175.6(5) . . . . ?
C25 Si10 Ge3 Si14 -66.4(3) . . . . ?
Si13 Si10 Ge3 Si14 52.8(2) 2_575 . . . ?
C38 Si15 Ge3 Si13 46.9(5) . . . . ?
C39 Si15 Ge3 Si13 167.1(5) . . . . ?
C37 Si15 Ge3 Si13 -73.0(5) . . . . ?
C38 Si15 Ge3 Si10 -89.7(5) . . . . ?
C39 Si15 Ge3 Si10 30.6(6) . . . . ?
C37 Si15 Ge3 Si10 150.5(5) . . . . ?
C38 Si15 Ge3 Si11 143.0(5) . . . . ?
C39 Si15 Ge3 Si11 -96.8(6) . . . . ?
C37 Si15 Ge3 Si11 23.1(5) . . . . ?
C38 Si15 Ge3 Si12 -115.1(7) . . . . ?
C39 Si15 Ge3 Si12 5.1(6) . . . . ?
C37 Si15 Ge3 Si12 125.0(8) . . . . ?
C38 Si15 Ge3 Si16 166.2(5) . . . . ?
C39 Si15 Ge3 Si16 -73.6(6) . . . . ?
C37 Si15 Ge3 Si16 46.3(5) . . . . ?
C38 Si15 Ge3 Si9 31.0(5) . . . . ?
C39 Si15 Ge3 Si9 151.3(5) . . . . ?
C37 Si15 Ge3 Si9 -88.8(5) . . . . ?
C38 Si15 Ge3 Si14 -76.2(5) . . . . ?
C39 Si15 Ge3 Si14 44.1(5) . . . . ?
C37 Si15 Ge3 Si14 163.9(5) . . . . ?
C29 Si11 Ge3 Si13 -31.5(6) . . . . ?
C28 Si11 Ge3 Si13 87.5(6) . . . . ?
C30 Si11 Ge3 Si13 -153.0(6) . . . . ?
C29 Si11 Ge3 Si10 74.8(6) . . . . ?
C28 Si11 Ge3 Si10 -166.2(6) . . . . ?
C30 Si11 Ge3 Si10 -46.7(6) . . . . ?
C29 Si11 Ge3 Si15 -145.9(6) . . . . ?
C28 Si11 Ge3 Si15 -26.9(7) . . . . ?
C30 Si11 Ge3 Si15 92.5(6) . . . . ?
C29 Si11 Ge3 Si12 -165.5(6) . . . . ?
C28 Si11 Ge3 Si12 -46.5(7) . . . . ?
C30 Si11 Ge3 Si12 73.0(6) . . . . ?
C29 Si11 Ge3 Si16 111.3(7) . . . . ?
C28 Si11 Ge3 Si16 -129.7(7) . . . . ?
C30 Si11 Ge3 Si16 -10.3(6) . . . . ?
C29 Si11 Ge3 Si9 -48.7(6) . . . . ?
C28 Si11 Ge3 Si9 70.3(6) . . . . ?
C30 Si11 Ge3 Si9 -170.2(6) . . . . ?
C29 Si11 Ge3 Si14 87.8(6) . . . . ?
C28 Si11 Ge3 Si14 -153.2(6) . . . . ?
C30 Si11 Ge3 Si14 -33.8(6) . . . . ?
C34 Si12 Ge3 Si13 -36.9(6) . . . . ?
C36 Si12 Ge3 Si13 83.1(4) . . . . ?
C35 Si12 Ge3 Si13 -156.2(5) . . . . ?
C34 Si12 Ge3 Si10 -173.6(5) . . . . ?
C36 Si12 Ge3 Si10 -53.6(4) . . . . ?
C35 Si12 Ge3 Si10 67.1(5) . . . . ?
C34 Si12 Ge3 Si15 -14.6(6) . . . . ?
C36 Si12 Ge3 Si15 105.4(6) . . . . ?
C35 Si12 Ge3 Si15 -133.9(8) . . . . ?
C34 Si12 Ge3 Si11 68.2(6) . . . . ?
C36 Si12 Ge3 Si11 -171.7(4) . . . . ?
C35 Si12 Ge3 Si11 -51.0(6) . . . . ?
C34 Si12 Ge3 Si16 91.4(6) . . . . ?
C36 Si12 Ge3 Si16 -148.6(4) . . . . ?
C35 Si12 Ge3 Si16 -27.9(5) . . . . ?
C34 Si12 Ge3 Si9 -50.5(6) . . . . ?
C36 Si12 Ge3 Si9 69.6(4) . . . . ?
C35 Si12 Ge3 Si9 -169.8(5) . . . . ?
C34 Si12 Ge3 Si14 -157.7(6) . . . . ?
C36 Si12 Ge3 Si14 -37.6(4) . . . . ?
C35 Si12 Ge3 Si14 83.0(5) . . . . ?
C32 Si16 Ge3 Si13 -71.4(4) . . . . ?
C31 Si16 Ge3 Si13 167.9(3) . . . . ?
C33 Si16 Ge3 Si13 49.2(5) . . . . ?
C32 Si16 Ge3 Si10 34.7(4) . . . . ?
C31 Si16 Ge3 Si10 -85.9(3) . . . . ?
C33 Si16 Ge3 Si10 155.4(5) . . . . ?
C32 Si16 Ge3 Si15 165.9(4) . . . . ?
C31 Si16 Ge3 Si15 45.2(3) . . . . ?
C33 Si16 Ge3 Si15 -73.5(5) . . . . ?
C32 Si16 Ge3 Si11 -111.1(6) . . . . ?
C31 Si16 Ge3 Si11 128.3(4) . . . . ?
C33 Si16 Ge3 Si11 9.6(6) . . . . ?
C32 Si16 Ge3 Si12 146.6(4) . . . . ?
C31 Si16 Ge3 Si12 26.0(3) . . . . ?
C33 Si16 Ge3 Si12 -92.7(5) . . . . ?
C32 Si16 Ge3 Si9 -85.5(4) . . . . ?
C31 Si16 Ge3 Si9 153.8(3) . . . . ?
C33 Si16 Ge3 Si9 35.1(5) . . . . ?
C32 Si16 Ge3 Si14 50.4(4) . . . . ?
C31 Si16 Ge3 Si14 -70.3(3) . . . . ?
C33 Si16 Ge3 Si14 171.0(5) . . . . ?
C22 Si9 Ge3 Si13 -72.1(6) . . . . ?
C21 Si9 Ge3 Si13 174.2(4) . . . . ?
Si14 Si9 Ge3 Si13 51.05(19) 2_575 . . . ?
C22 Si9 Ge3 Si10 -152.3(6) . . . . ?
C21 Si9 Ge3 Si10 94.0(3) . . . . ?
Si14 Si9 Ge3 Si10 -29.1(2) 2_575 . . . ?
C22 Si9 Ge3 Si15 73.7(6) . . . . ?
C21 Si9 Ge3 Si15 -40.0(3) . . . . ?
Si14 Si9 Ge3 Si15 -163.14(15) 2_575 . . . ?
C22 Si9 Ge3 Si11 -30.5(6) . . . . ?
C21 Si9 Ge3 Si11 -144.2(3) . . . . ?
Si14 Si9 Ge3 Si11 92.69(16) 2_575 . . . ?
C22 Si9 Ge3 Si12 84.8(6) . . . . ?
C21 Si9 Ge3 Si12 -28.9(4) . . . . ?
Si14 Si9 Ge3 Si12 -152.02(15) 2_575 . . . ?
C22 Si9 Ge3 Si16 -40.8(6) . . . . ?
C21 Si9 Ge3 Si16 -154.5(3) . . . . ?
Si14 Si9 Ge3 Si16 82.39(18) 2_575 . . . ?
C22 Si9 Ge3 Si14 -178.0(6) . . . . ?
C21 Si9 Ge3 Si14 68.3(3) . . . . ?
Si14 Si9 Ge3 Si14 -54.86(19) 2_575 . . . ?
C25 Si14 Ge3 Si13 150.0(2) . . . . ?
C26 Si14 Ge3 Si13 -91.7(4) . . . . ?
Si9 Si14 Ge3 Si13 28.7(2) 2_575 . . . ?
C25 Si14 Ge3 Si10 69.4(3) . . . . ?
C26 Si14 Ge3 Si10 -172.3(4) . . . . ?
Si9 Si14 Ge3 Si10 -51.9(2) 2_575 . . . ?
C25 Si14 Ge3 Si15 -85.3(2) . . . . ?
C26 Si14 Ge3 Si15 33.0(4) . . . . ?
Si9 Si14 Ge3 Si15 153.38(17) 2_575 . . . ?
C25 Si14 Ge3 Si11 39.3(3) . . . . ?
C26 Si14 Ge3 Si11 157.6(4) . . . . ?
Si9 Si14 Ge3 Si11 -82.00(19) 2_575 . . . ?
C25 Si14 Ge3 Si12 -73.4(2) . . . . ?
C26 Si14 Ge3 Si12 44.9(4) . . . . ?
Si9 Si14 Ge3 Si12 165.31(18) 2_575 . . . ?
C25 Si14 Ge3 Si16 29.8(2) . . . . ?
C26 Si14 Ge3 Si16 148.1(4) . . . . ?
Si9 Si14 Ge3 Si16 -91.47(16) 2_575 . . . ?
C25 Si14 Ge3 Si9 177.3(2) . . . . ?
C26 Si14 Ge3 Si9 -64.4(4) . . . . ?
Si9 Si14 Ge3 Si9 56.0(2) 2_575 . . . ?
Si5 Ge1 Si1 C2 -144.25(18) . . . . ?
Si6 Ge1 Si1 C2 -28.07(18) . . . . ?
Si4 Ge1 Si1 C2 94.37(18) . . . . ?
Si5 Ge1 Si1 C1 -27.13(19) . . . . ?
Si6 Ge1 Si1 C1 89.05(19) . . . . ?
Si4 Ge1 Si1 C1 -148.51(18) . . . . ?
Si5 Ge1 Si1 Si2 93.45(7) . . . . ?
Si6 Ge1 Si1 Si2 -150.37(6) . . . . ?
Si4 Ge1 Si1 Si2 -27.94(7) . . . . ?
C2 Si1 Si2 C3 59.5(2) . . . . ?
C1 Si1 Si2 C3 -56.0(2) . . . . ?
Ge1 Si1 Si2 C3 -177.42(16) . . . . ?
C2 Si1 Si2 C4 174.6(2) . . . . ?
C1 Si1 Si2 C4 59.1(2) . . . . ?
Ge1 Si1 Si2 C4 -62.35(17) . . . . ?
C2 Si1 Si2 Ge2 -63.09(18) . . . . ?
C1 Si1 Si2 Ge2 -178.58(17) . . . . ?
Ge1 Si1 Si2 Ge2 59.97(8) . . . . ?
Si3 Ge2 Si2 C3 -151.16(18) . . . . ?
Si8 Ge2 Si2 C3 -30.36(18) . . . . ?
Si7 Ge2 Si2 C3 85.59(18) . . . . ?
Si3 Ge2 Si2 C4 91.20(17) . . . . ?
Si8 Ge2 Si2 C4 -148.00(17) . . . . ?
Si7 Ge2 Si2 C4 -32.05(17) . . . . ?
Si3 Ge2 Si2 Si1 -29.97(7) . . . . ?
Si8 Ge2 Si2 Si1 90.84(7) . . . . ?
Si7 Ge2 Si2 Si1 -153.21(6) . . . . ?
Si2 Ge2 Si3 C5 93.71(19) . . . . ?
Si8 Ge2 Si3 C5 -28.99(19) . . . . ?
Si7 Ge2 Si3 C5 -145.67(19) . . . . ?
Si2 Ge2 Si3 C6 -148.38(19) . . . . ?
Si8 Ge2 Si3 C6 88.9(2) . . . . ?
Si7 Ge2 Si3 C6 -27.8(2) . . . . ?
Si2 Ge2 Si3 Si4 -27.66(8) . . . . ?
Si8 Ge2 Si3 Si4 -150.36(6) . . . . ?
Si7 Ge2 Si3 Si4 92.96(7) . . . . ?
C5 Si3 Si4 C8 58.0(3) . . . . ?
C6 Si3 Si4 C8 -57.1(3) . . . . ?
Ge2 Si3 Si4 C8 -179.52(17) . . . . ?
C5 Si3 Si4 C7 172.5(2) . . . . ?
C6 Si3 Si4 C7 57.4(3) . . . . ?
Ge2 Si3 Si4 C7 -65.00(18) . . . . ?
C5 Si3 Si4 Ge1 -63.15(19) . . . . ?
C6 Si3 Si4 Ge1 -178.33(19) . . . . ?
Ge2 Si3 Si4 Ge1 59.31(8) . . . . ?
Si5 Ge1 Si4 C8 88.75(19) . . . . ?
Si6 Ge1 Si4 C8 -27.96(19) . . . . ?
Si1 Ge1 Si4 C8 -148.83(18) . . . . ?
Si5 Ge1 Si4 C7 -28.93(19) . . . . ?
Si6 Ge1 Si4 C7 -145.64(18) . . . . ?
Si1 Ge1 Si4 C7 93.49(19) . . . . ?
Si5 Ge1 Si4 Si3 -151.53(7) . . . . ?
Si6 Ge1 Si4 Si3 91.76(8) . . . . ?
Si1 Ge1 Si4 Si3 -29.11(8) . . . . ?
Si6 Ge1 Si5 C11 73.9(3) . . . . ?
Si1 Ge1 Si5 C11 -168.8(3) . . . . ?
Si4 Ge1 Si5 C11 -45.7(3) . . . . ?
Si6 Ge1 Si5 C10 -46.0(2) . . . . ?
Si1 Ge1 Si5 C10 71.4(2) . . . . ?
Si4 Ge1 Si5 C10 -165.6(2) . . . . ?
Si6 Ge1 Si5 C9 -165.1(2) . . . . ?
Si1 Ge1 Si5 C9 -47.8(2) . . . . ?
Si4 Ge1 Si5 C9 75.3(2) . . . . ?
Si5 Ge1 Si6 C12 69.6(3) . . . . ?
Si1 Ge1 Si6 C12 -49.3(2) . . . . ?
Si4 Ge1 Si6 C12 -172.2(2) . . . . ?
Si5 Ge1 Si6 C14 -170.2(2) . . . . ?
Si1 Ge1 Si6 C14 70.9(2) . . . . ?
Si4 Ge1 Si6 C14 -52.0(2) . . . . ?
Si5 Ge1 Si6 C13 -51.0(3) . . . . ?
Si1 Ge1 Si6 C13 -169.9(3) . . . . ?
Si4 Ge1 Si6 C13 67.2(3) . . . . ?
Si2 Ge2 Si7 C15 74.1(2) . . . . ?
Si3 Ge2 Si7 C15 -48.7(2) . . . . ?
Si8 Ge2 Si7 C15 -166.5(2) . . . . ?
Si2 Ge2 Si7 C17 -166.05(19) . . . . ?
Si3 Ge2 Si7 C17 71.1(2) . . . . ?
Si8 Ge2 Si7 C17 -46.7(2) . . . . ?
Si2 Ge2 Si7 C16 -46.8(2) . . . . ?
Si3 Ge2 Si7 C16 -169.6(2) . . . . ?
Si8 Ge2 Si7 C16 72.6(2) . . . . ?
Si2 Ge2 Si8 C19 -49.66(19) . . . . ?
Si3 Ge2 Si8 C19 73.06(19) . . . . ?
Si7 Ge2 Si8 C19 -166.47(18) . . . . ?
Si2 Ge2 Si8 C18 70.4(2) . . . . ?
Si3 Ge2 Si8 C18 -166.92(19) . . . . ?
Si7 Ge2 Si8 C18 -46.5(2) . . . . ?
Si2 Ge2 Si8 C20 -170.3(2) . . . . ?
Si3 Ge2 Si8 C20 -47.5(2) . . . . ?
Si7 Ge2 Si8 C20 72.9(2) . . . . ?
C26 Si14 C25 Si10 171.9(4) . . . . ?
Si9 Si14 C25 Si10 55.9(2) 2_575 . . . ?
Ge3 Si14 C25 Si10 -69.0(2) . . . . ?
C27 Si10 C25 Si14 -168.0(5) . . . . ?
Si13 Si10 C25 Si14 -52.7(2) 2_575 . . . ?
Ge3 Si10 C25 Si14 71.2(2) . . . . ?
 
_diffrn_measured_fraction_theta_max    0.986
_diffrn_reflns_theta_full              26.36
_diffrn_measured_fraction_theta_full   0.986
_refine_diff_density_max    0.710
_refine_diff_density_min   -0.459
_refine_diff_density_rms    0.083

#===END

data_25_696j
 
_audit_creation_method            SHELXL-97
_chemical_name_systematic
;
 ?
;
_chemical_name_common             ?
_chemical_melting_point           ?
_chemical_formula_moiety          ?
_chemical_formula_sum
 'C18 H54 Ge2 Si7'
_chemical_formula_weight          612.42
 
loop_
 _atom_type_symbol
 _atom_type_description
 _atom_type_scat_dispersion_real
 _atom_type_scat_dispersion_imag
 _atom_type_scat_source
 'C'  'C'   0.0033   0.0016
 'International Tables Vol C Tables 4.2.6.8 and 6.1.1.4'
 'H'  'H'   0.0000   0.0000
 'International Tables Vol C Tables 4.2.6.8 and 6.1.1.4'
 'Ge'  'Ge'   0.1547   1.8001
 'International Tables Vol C Tables 4.2.6.8 and 6.1.1.4'
 'Si'  'Si'   0.0817   0.0704
 'International Tables Vol C Tables 4.2.6.8 and 6.1.1.4'
 
_symmetry_cell_setting            monoclinic
_symmetry_space_group_name_H-M    P2(1)/c
 
loop_
 _symmetry_equiv_pos_as_xyz
 'x, y, z'
 '-x, y+1/2, -z+1/2'
 '-x, -y, -z'
 'x, -y-1/2, z-1/2'
 
_cell_length_a                    9.2278(18)
_cell_length_b                    32.901(7)
_cell_length_c                    12.868(5)
_cell_angle_alpha                 90.00
_cell_angle_beta                  117.97(2)
_cell_angle_gamma                 90.00
_cell_volume                      3450.4(17)
_cell_formula_units_Z             4
_cell_measurement_temperature     150(2)
_cell_measurement_reflns_used     4991
_cell_measurement_theta_min       4.357
_cell_measurement_theta_max       46.541
 
_exptl_crystal_description        needles
_exptl_crystal_colour             colorless
_exptl_crystal_size_max           0.30
_exptl_crystal_size_mid           0.10
_exptl_crystal_size_min           0.10
_exptl_crystal_density_meas       ?
_exptl_crystal_density_diffrn     1.179
_exptl_crystal_density_method     'not measured'
_exptl_crystal_F_000              1296
_exptl_absorpt_coefficient_mu     1.991
_exptl_absorpt_correction_type    multi-scan
_exptl_absorpt_correction_T_min   0.5866
_exptl_absorpt_correction_T_max   0.8258
_exptl_absorpt_process_details    SADABS
 
_exptl_special_details
;
 ?
;
 
_diffrn_ambient_temperature       150(2)
_diffrn_radiation_wavelength      0.71073
_diffrn_radiation_type            MoK\a
_diffrn_radiation_source          'fine-focus sealed tube'
_diffrn_radiation_monochromator   graphite
_diffrn_measurement_device_type   'SMART APEX' 
_diffrn_measurement_method        '\w scans' 
_diffrn_detector_area_resol_mean  ?
_diffrn_standards_number          ?
_diffrn_standards_interval_count  ?
_diffrn_standards_interval_time   ?
_diffrn_standards_decay_%         ?
_diffrn_reflns_number             24511
_diffrn_reflns_av_R_equivalents   0.1332
_diffrn_reflns_av_sigmaI/netI     0.0903
_diffrn_reflns_limit_h_min        -10
_diffrn_reflns_limit_h_max        10
_diffrn_reflns_limit_k_min        -39
_diffrn_reflns_limit_k_max        38
_diffrn_reflns_limit_l_min        -15
_diffrn_reflns_limit_l_max        15
_diffrn_reflns_theta_min          1.90
_diffrn_reflns_theta_max          25.00
_reflns_number_total              6052
_reflns_number_gt                 5107
_reflns_threshold_expression      >2sigma(I)
 
_computing_data_collection        'Bruker XSCANS'
_computing_cell_refinement        'Bruker XSCANS'
_computing_data_reduction         'Bruker SHELXTL'
_computing_structure_solution     'SHELXS-97 (Sheldrick, 1990)'
_computing_structure_refinement   'SHELXL-97 (Sheldrick, 1997)'
_computing_molecular_graphics     'Bruker SHELXTL'
_computing_publication_material   'Bruker SHELXTL'
 
 
_refine_special_details
;
 Refinement of F^2^ against ALL reflections.  The weighted R-factor wR and
 goodness of fit S are based on F^2^, conventional R-factors R are based
 on F, with F set to zero for negative F^2^. The threshold expression of
 F^2^ > 2sigma(F^2^) is used only for calculating R-factors(gt) etc. and is
 not relevant to the choice of reflections for refinement.  R-factors based
 on F^2^ are statistically about twice as large as those based on F, and R-
 factors based on ALL data will be even larger.
;
 
_refine_ls_structure_factor_coef  Fsqd
_refine_ls_matrix_type            full
_refine_ls_weighting_scheme       calc
_refine_ls_weighting_details
 'calc w=1/[\s^2^(Fo^2^)+(0.0450P)^2^+39.4196P] where P=(Fo^2^+2Fc^2^)/3'
_atom_sites_solution_primary      direct
_atom_sites_solution_secondary    difmap
_atom_sites_solution_hydrogens    geom
_refine_ls_hydrogen_treatment     mixed
_refine_ls_extinction_method      none
_refine_ls_extinction_coef        ?
_refine_ls_number_reflns          6052
_refine_ls_number_parameters      286
_refine_ls_number_restraints      24
_refine_ls_R_factor_all           0.1303
_refine_ls_R_factor_gt            0.1158
_refine_ls_wR_factor_ref          0.2435
_refine_ls_wR_factor_gt           0.2361
_refine_ls_goodness_of_fit_ref    1.217
_refine_ls_restrained_S_all       1.215
_refine_ls_shift/su_max           0.006
_refine_ls_shift/su_mean          0.000
 
loop_
 _atom_site_label
 _atom_site_type_symbol
 _atom_site_fract_x
 _atom_site_fract_y
 _atom_site_fract_z
 _atom_site_U_iso_or_equiv
 _atom_site_adp_type
 _atom_site_occupancy
 _atom_site_symmetry_multiplicity
 _atom_site_calc_flag
 _atom_site_refinement_flags
 _atom_site_disorder_assembly
 _atom_site_disorder_group
Si6 Si 0.3069(9) 0.19275(19) 0.0687(7) 0.043(2) Uani 0.492(10) 1 d PU A 1
C15 C 0.204(4) 0.2237(9) 0.133(3) 0.104(15) Uani 0.492(10) 1 d P A 1
H15A H 0.2584 0.2502 0.1562 0.156 Uiso 0.492(10) 1 calc PR A 1
H15B H 0.2111 0.2099 0.2030 0.156 Uiso 0.492(10) 1 calc PR A 1
H15C H 0.0890 0.2274 0.0755 0.156 Uiso 0.492(10) 1 calc PR A 1
Si7 Si 0.4934(10) 0.1509(2) 0.2170(7) 0.0372(19) Uani 0.492(10) 1 d PU A 1
C17 C 0.668(3) 0.1377(7) 0.188(2) 0.051(7) Uani 0.492(10) 1 d P A 1
H17A H 0.7267 0.1625 0.1887 0.077 Uiso 0.492(10) 1 calc PR A 1
H17B H 0.6253 0.1245 0.1111 0.077 Uiso 0.492(10) 1 calc PR A 1
H17C H 0.7424 0.1191 0.2494 0.077 Uiso 0.492(10) 1 calc PR A 1
C18 C 0.591(3) 0.1787(10) 0.363(3) 0.073(10) Uani 0.492(10) 1 d PU A 1
H18A H 0.5500 0.1673 0.4145 0.109 Uiso 0.492(10) 1 calc PR A 1
H18B H 0.5627 0.2076 0.3496 0.109 Uiso 0.492(10) 1 calc PR A 1
H18C H 0.7103 0.1755 0.3998 0.109 Uiso 0.492(10) 1 calc PR A 1
Si8 Si 0.4288(9) 0.15747(19) 0.2434(6) 0.0325(17) Uani 0.508(10) 1 d PU A 2
C19 C 0.327(3) 0.1944(7) 0.302(2) 0.058(7) Uani 0.508(10) 1 d P A 2
H19A H 0.4104 0.2072 0.3742 0.087 Uiso 0.508(10) 1 calc PR A 2
H19B H 0.2486 0.1796 0.3201 0.087 Uiso 0.508(10) 1 calc PR A 2
H19C H 0.2683 0.2153 0.2431 0.087 Uiso 0.508(10) 1 calc PR A 2
Si9 Si 0.3883(8) 0.17868(19) 0.0599(5) 0.0303(18) Uani 0.508(10) 1 d PU A 2
C20 C 0.648(3) 0.1571(10) 0.352(3) 0.068(8) Uani 0.508(10) 1 d PU A 2
H20A H 0.6889 0.1851 0.3679 0.102 Uiso 0.508(10) 1 calc PR A 2
H20B H 0.7093 0.1416 0.3208 0.102 Uiso 0.508(10) 1 calc PR A 2
H20C H 0.6614 0.1445 0.4251 0.102 Uiso 0.508(10) 1 calc PR A 2
C21 C 0.564(3) 0.1599(7) 0.038(2) 0.050(6) Uani 0.508(10) 1 d P A 2
H21A H 0.5389 0.1639 -0.0446 0.075 Uiso 0.508(10) 1 calc PR A 2
H21B H 0.5822 0.1309 0.0572 0.075 Uiso 0.508(10) 1 calc PR A 2
H21C H 0.6639 0.1752 0.0890 0.075 Uiso 0.508(10) 1 calc PR A 2
Ge1 Ge 0.31889(15) 0.09248(3) 0.21412(10) 0.0375(3) Uani 1 1 d . . .
Ge2 Ge 0.12284(13) 0.15018(3) -0.08088(9) 0.0303(3) Uani 1 1 d . . .
Si4 Si -0.1078(6) 0.19372(13) -0.1506(5) 0.0805(16) Uani 1 1 d . A .
Si1 Si 0.0974(3) 0.09134(8) 0.0183(3) 0.0287(6) Uani 1 1 d . A .
Si2 Si 0.4978(4) 0.03645(11) 0.2486(3) 0.0522(9) Uani 1 1 d . A .
Si3 Si 0.2194(7) 0.0901(2) 0.3543(4) 0.114(3) Uani 1 1 d . A .
Si5 Si 0.1737(5) 0.13193(14) -0.2384(4) 0.0654(11) Uani 1 1 d . A .
C1 C -0.1072(13) 0.0907(4) 0.0165(12) 0.052(3) Uani 1 1 d . . .
H1A H -0.1948 0.0926 -0.0649 0.079 Uiso 1 1 calc R A .
H1B H -0.1147 0.1139 0.0616 0.079 Uiso 1 1 calc R . .
H1C H -0.1190 0.0654 0.0518 0.079 Uiso 1 1 calc R . .
C2 C 0.1019(14) 0.0444(3) -0.0605(11) 0.044(3) Uani 1 1 d . . .
H2A H 0.1019 0.0205 -0.0150 0.066 Uiso 1 1 calc R A .
H2B H 0.2013 0.0442 -0.0700 0.066 Uiso 1 1 calc R . .
H2C H 0.0050 0.0436 -0.1381 0.066 Uiso 1 1 calc R . .
C3 C 0.582(2) 0.0365(7) 0.1427(16) 0.131(9) Uani 1 1 d . . .
H3A H 0.6429 0.0618 0.1509 0.196 Uiso 1 1 calc R A .
H3B H 0.4923 0.0343 0.0622 0.196 Uiso 1 1 calc R . .
H3C H 0.6567 0.0133 0.1590 0.196 Uiso 1 1 calc R . .
C4 C 0.674(3) 0.0386(8) 0.395(2) 0.180(6) Uani 1 1 d . . .
H4A H 0.7342 0.0128 0.4119 0.270 Uiso 1 1 calc R A .
H4B H 0.6366 0.0433 0.4537 0.270 Uiso 1 1 calc R . .
H4C H 0.7470 0.0608 0.3982 0.270 Uiso 1 1 calc R . .
C5 C 0.385(2) -0.0124(4) 0.234(2) 0.119(8) Uani 1 1 d . . .
H5A H 0.3132 -0.0182 0.1502 0.178 Uiso 1 1 calc R A .
H5B H 0.3181 -0.0100 0.2744 0.178 Uiso 1 1 calc R . .
H5C H 0.4637 -0.0346 0.2687 0.178 Uiso 1 1 calc R . .
C6 C 0.397(3) 0.0918(7) 0.5047(13) 0.148(11) Uani 1 1 d . . .
H6A H 0.4859 0.1075 0.5033 0.222 Uiso 1 1 calc R A .
H6B H 0.4345 0.0641 0.5317 0.222 Uiso 1 1 calc R . .
H6C H 0.3628 0.1048 0.5585 0.222 Uiso 1 1 calc R . .
C7 C 0.100(3) 0.0412(9) 0.339(2) 0.182(14) Uani 1 1 d . . .
H7A H 0.0269 0.0450 0.3739 0.273 Uiso 1 1 calc R A .
H7B H 0.1766 0.0190 0.3788 0.273 Uiso 1 1 calc R . .
H7C H 0.0342 0.0346 0.2550 0.273 Uiso 1 1 calc R . .
C8 C 0.081(4) 0.1335(8) 0.337(2) 0.180(6) Uani 1 1 d . . .
H8A H 0.0413 0.1314 0.3949 0.270 Uiso 1 1 calc R A .
H8B H -0.0121 0.1331 0.2573 0.270 Uiso 1 1 calc R . .
H8C H 0.1417 0.1591 0.3487 0.270 Uiso 1 1 calc R . .
C9 C -0.154(4) 0.2090(8) -0.032(2) 0.180(6) Uani 1 1 d . . .
H9A H -0.2252 0.2329 -0.0561 0.270 Uiso 1 1 calc R A .
H9B H -0.0514 0.2155 0.0392 0.270 Uiso 1 1 calc R . .
H9C H -0.2095 0.1866 -0.0143 0.270 Uiso 1 1 calc R . .
C10 C -0.284(4) 0.1688(8) -0.260(2) 0.180(6) Uani 1 1 d . . .
H10A H -0.3824 0.1847 -0.2757 0.270 Uiso 1 1 calc R A .
H10B H -0.2935 0.1417 -0.2315 0.270 Uiso 1 1 calc R . .
H10C H -0.2748 0.1662 -0.3321 0.270 Uiso 1 1 calc R . .
C11 C -0.074(2) 0.2409(5) -0.2147(17) 0.097(6) Uani 1 1 d . . .
H11A H -0.0916 0.2354 -0.2947 0.146 Uiso 1 1 calc R A .
H11B H 0.0390 0.2503 -0.1662 0.146 Uiso 1 1 calc R . .
H11C H -0.1507 0.2619 -0.2172 0.146 Uiso 1 1 calc R . .
C12 C 0.002(4) 0.1027(8) -0.350(2) 0.180(6) Uani 1 1 d . . .
H12A H -0.1005 0.1172 -0.3715 0.270 Uiso 1 1 calc R A .
H12B H -0.0017 0.0760 -0.3179 0.270 Uiso 1 1 calc R . .
H12C H 0.0180 0.0994 -0.4196 0.270 Uiso 1 1 calc R . .
C13 C 0.209(3) 0.1777(6) -0.3083(17) 0.121(8) Uani 1 1 d . . .
H13A H 0.2418 0.1693 -0.3674 0.182 Uiso 1 1 calc R A .
H13B H 0.2965 0.1943 -0.2481 0.182 Uiso 1 1 calc R . .
H13C H 0.1080 0.1937 -0.3463 0.182 Uiso 1 1 calc R . .
C14 C 0.363(3) 0.1008(8) -0.186(3) 0.226(19) Uani 1 1 d . . .
H14A H 0.3366 0.0723 -0.1802 0.340 Uiso 1 1 calc R A .
H14B H 0.4442 0.1105 -0.1079 0.340 Uiso 1 1 calc R . .
H14C H 0.4076 0.1033 -0.2410 0.340 Uiso 1 1 calc R . .
C16 C 0.3941(19) 0.2335(5) 0.032(2) 0.124(9) Uani 1 1 d . . .
H16D H 0.4679 0.2482 0.1038 0.187 Uiso 0.492(10) 1 calc PR A 1
H16E H 0.3073 0.2518 -0.0212 0.187 Uiso 0.492(10) 1 calc PR A 1
H16F H 0.4564 0.2233 -0.0067 0.187 Uiso 0.492(10) 1 calc PR A 1
H16A H 0.4986 0.2443 0.0877 0.187 Uiso 0.508(10) 1 d PR A 2
H16B H 0.3788 0.2374 -0.0463 0.187 Uiso 0.508(10) 1 d PR A 2
H16C H 0.3084 0.2472 0.0406 0.187 Uiso 0.508(10) 1 d PR A 2
 
loop_
 _atom_site_aniso_label
 _atom_site_aniso_U_11
 _atom_site_aniso_U_22
 _atom_site_aniso_U_33
 _atom_site_aniso_U_23
 _atom_site_aniso_U_13
 _atom_site_aniso_U_12
Si6 0.028(4) 0.017(3) 0.077(5) 0.002(3) 0.018(3) 0.000(3)
C15 0.10(3) 0.052(18) 0.11(3) -0.030(18) 0.01(2) 0.055(18)
Si7 0.028(4) 0.031(3) 0.046(4) -0.009(3) 0.013(3) 0.005(3)
C17 0.029(12) 0.040(13) 0.076(19) 0.017(12) 0.017(12) 0.013(10)
C18 0.042(16) 0.08(2) 0.07(2) -0.050(17) 0.008(14) 0.002(15)
Si8 0.026(4) 0.033(3) 0.035(3) -0.009(2) 0.011(3) 0.001(3)
C19 0.071(18) 0.048(14) 0.062(17) -0.029(12) 0.037(15) -0.003(13)
Si9 0.022(3) 0.028(3) 0.046(4) -0.003(2) 0.020(3) -0.005(3)
C20 0.060(17) 0.09(2) 0.061(17) -0.035(16) 0.031(14) -0.004(16)
C21 0.045(13) 0.054(14) 0.070(17) 0.018(12) 0.044(13) 0.009(11)
Ge1 0.0533(7) 0.0284(6) 0.0321(6) 0.0054(5) 0.0212(5) 0.0112(5)
Ge2 0.0327(6) 0.0276(5) 0.0319(6) 0.0045(4) 0.0163(5) -0.0024(4)
Si4 0.098(3) 0.068(3) 0.122(4) 0.053(3) 0.089(3) 0.048(3)
Si1 0.0321(14) 0.0223(13) 0.0421(16) -0.0039(12) 0.0260(13) -0.0056(11)
Si2 0.053(2) 0.0510(19) 0.063(2) 0.0119(17) 0.0353(19) 0.0234(17)
Si3 0.135(5) 0.181(6) 0.048(3) 0.046(3) 0.060(3) 0.116(5)
Si5 0.077(3) 0.084(3) 0.066(3) 0.013(2) 0.059(2) 0.012(2)
C1 0.039(6) 0.045(7) 0.091(10) -0.004(7) 0.045(7) -0.005(5)
C2 0.054(7) 0.030(5) 0.066(8) -0.018(5) 0.042(7) -0.012(5)
C3 0.108(15) 0.21(2) 0.100(14) 0.048(15) 0.073(13) 0.102(16)
C4 0.232(15) 0.187(12) 0.171(11) 0.076(10) 0.136(12) 0.113(11)
C5 0.104(14) 0.043(9) 0.18(2) 0.016(11) 0.046(15) 0.034(9)
C6 0.20(2) 0.20(2) 0.034(9) 0.031(12) 0.049(13) 0.10(2)
C7 0.128(19) 0.32(4) 0.14(2) 0.11(2) 0.097(17) -0.02(2)
C8 0.232(15) 0.187(12) 0.171(11) 0.076(10) 0.136(12) 0.113(11)
C9 0.232(15) 0.187(12) 0.171(11) 0.076(10) 0.136(12) 0.113(11)
C10 0.232(15) 0.187(12) 0.171(11) 0.076(10) 0.136(12) 0.113(11)
C11 0.090(12) 0.072(10) 0.146(17) 0.073(11) 0.070(12) 0.041(9)
C12 0.232(15) 0.187(12) 0.171(11) 0.076(10) 0.136(12) 0.113(11)
C13 0.167(19) 0.137(17) 0.120(16) 0.083(14) 0.118(16) 0.063(15)
C14 0.28(3) 0.25(3) 0.32(4) 0.20(3) 0.28(3) 0.22(3)
C16 0.059(10) 0.055(10) 0.20(2) 0.037(12) 0.014(12) -0.028(8)
 
_geom_special_details
;
 All esds (except the esd in the dihedral angle between two l.s. planes)
 are estimated using the full covariance matrix.  The cell esds are taken
 into account individually in the estimation of esds in distances, angles
 and torsion angles; correlations between esds in cell parameters are only
 used when they are defined by crystal symmetry.  An approximate (isotropic)
 treatment of cell esds is used for estimating esds involving l.s. planes.
;
 
loop_
 _geom_bond_atom_site_label_1
 _geom_bond_atom_site_label_2
 _geom_bond_distance
 _geom_bond_site_symmetry_2
 _geom_bond_publ_flag
Si6 C16 1.737(16) . ?
Si6 C15 1.83(3) . ?
Si6 Si7 2.328(10) . ?
Si6 Ge2 2.342(7) . ?
Si7 C17 1.86(2) . ?
Si7 C18 1.89(3) . ?
Si7 Ge1 2.497(7) . ?
Si8 C20 1.84(3) . ?
Si8 C19 1.90(2) . ?
Si8 Si9 2.318(9) . ?
Si8 Ge1 2.320(6) . ?
Si9 C16 1.843(15) . ?
Si9 C21 1.88(2) . ?
Si9 Ge2 2.449(6) . ?
Ge1 Si2 2.374(3) . ?
Ge1 Si3 2.378(5) . ?
Ge1 Si1 2.387(3) . ?
Ge2 Si5 2.363(4) . ?
Ge2 Si4 2.366(4) . ?
Ge2 Si1 2.390(3) . ?
Si4 C10 1.78(3) . ?
Si4 C9 1.84(2) . ?
Si4 C11 1.852(14) . ?
Si1 C2 1.860(10) . ?
Si1 C1 1.877(10) . ?
Si2 C4 1.82(3) . ?
Si2 C3 1.862(16) . ?
Si2 C5 1.877(17) . ?
Si3 C8 1.86(2) . ?
Si3 C6 1.859(19) . ?
Si3 C7 1.91(2) . ?
Si5 C12 1.83(3) . ?
Si5 C14 1.856(18) . ?
Si5 C13 1.861(16) . ?
 
loop_
 _geom_angle_atom_site_label_1
 _geom_angle_atom_site_label_2
 _geom_angle_atom_site_label_3
 _geom_angle
 _geom_angle_site_symmetry_1
 _geom_angle_site_symmetry_3
 _geom_angle_publ_flag
C16 Si6 C15 95.6(15) . . ?
C16 Si6 Si7 114.8(7) . . ?
C15 Si6 Si7 107.3(12) . . ?
C16 Si6 Ge2 119.2(8) . . ?
C15 Si6 Ge2 112.0(11) . . ?
Si7 Si6 Ge2 107.0(3) . . ?
C17 Si7 C18 104.9(13) . . ?
C17 Si7 Si6 110.5(9) . . ?
C18 Si7 Si6 110.6(11) . . ?
C17 Si7 Ge1 115.3(8) . . ?
C18 Si7 Ge1 112.9(12) . . ?
Si6 Si7 Ge1 102.7(3) . . ?
C20 Si8 C19 105.9(12) . . ?
C20 Si8 Si9 111.7(11) . . ?
C19 Si8 Si9 109.9(9) . . ?
C20 Si8 Ge1 111.0(11) . . ?
C19 Si8 Ge1 113.1(9) . . ?
Si9 Si8 Ge1 105.2(3) . . ?
C16 Si9 C21 100.7(10) . . ?
C16 Si9 Si8 119.1(8) . . ?
C21 Si9 Si8 108.5(8) . . ?
C16 Si9 Ge2 109.9(6) . . ?
C21 Si9 Ge2 113.4(9) . . ?
Si8 Si9 Ge2 105.4(3) . . ?
Si8 Ge1 Si2 118.2(2) . . ?
Si8 Ge1 Si3 101.7(3) . . ?
Si2 Ge1 Si3 108.34(15) . . ?
Si8 Ge1 Si1 106.17(17) . . ?
Si2 Ge1 Si1 111.19(12) . . ?
Si3 Ge1 Si1 110.85(16) . . ?
Si8 Ge1 Si7 19.66(17) . . ?
Si2 Ge1 Si7 102.0(2) . . ?
Si3 Ge1 Si7 119.3(3) . . ?
Si1 Ge1 Si7 104.77(17) . . ?
Si6 Ge2 Si5 119.8(3) . . ?
Si6 Ge2 Si4 97.3(2) . . ?
Si5 Ge2 Si4 109.50(16) . . ?
Si6 Ge2 Si1 105.09(18) . . ?
Si5 Ge2 Si1 111.18(13) . . ?
Si4 Ge2 Si1 113.37(12) . . ?
Si6 Ge2 Si9 22.32(19) . . ?
Si5 Ge2 Si9 101.52(19) . . ?
Si4 Ge2 Si9 117.3(2) . . ?
Si1 Ge2 Si9 103.28(16) . . ?
C10 Si4 C9 107.4(13) . . ?
C10 Si4 C11 108.6(10) . . ?
C9 Si4 C11 107.2(11) . . ?
C10 Si4 Ge2 110.4(8) . . ?
C9 Si4 Ge2 111.5(8) . . ?
C11 Si4 Ge2 111.5(5) . . ?
C2 Si1 C1 105.3(5) . . ?
C2 Si1 Ge1 111.2(4) . . ?
C1 Si1 Ge1 111.8(4) . . ?
C2 Si1 Ge2 110.4(4) . . ?
C1 Si1 Ge2 110.6(4) . . ?
Ge1 Si1 Ge2 107.52(11) . . ?
C4 Si2 C3 106.2(10) . . ?
C4 Si2 C5 108.8(11) . . ?
C3 Si2 C5 109.2(11) . . ?
C4 Si2 Ge1 111.7(8) . . ?
C3 Si2 Ge1 110.9(6) . . ?
C5 Si2 Ge1 110.0(5) . . ?
C8 Si3 C6 108.7(12) . . ?
C8 Si3 C7 107.8(13) . . ?
C6 Si3 C7 108.6(11) . . ?
C8 Si3 Ge1 111.7(8) . . ?
C6 Si3 Ge1 109.0(8) . . ?
C7 Si3 Ge1 111.0(7) . . ?
C12 Si5 C14 108.4(14) . . ?
C12 Si5 C13 109.2(11) . . ?
C14 Si5 C13 106.0(9) . . ?
C12 Si5 Ge2 111.0(8) . . ?
C14 Si5 Ge2 110.9(8) . . ?
C13 Si5 Ge2 111.1(6) . . ?
Si6 C16 Si9 30.0(3) . . ?
 
loop_
 _geom_torsion_atom_site_label_1
 _geom_torsion_atom_site_label_2
 _geom_torsion_atom_site_label_3
 _geom_torsion_atom_site_label_4
 _geom_torsion
 _geom_torsion_site_symmetry_1
 _geom_torsion_site_symmetry_2
 _geom_torsion_site_symmetry_3
 _geom_torsion_site_symmetry_4
 _geom_torsion_publ_flag
C16 Si6 Si7 C17 -47.6(14) . . . . ?
C15 Si6 Si7 C17 -152.5(15) . . . . ?
Ge2 Si6 Si7 C17 87.1(9) . . . . ?
C16 Si6 Si7 C18 68.1(16) . . . . ?
C15 Si6 Si7 C18 -36.8(18) . . . . ?
Ge2 Si6 Si7 C18 -157.2(12) . . . . ?
C16 Si6 Si7 Ge1 -171.1(10) . . . . ?
C15 Si6 Si7 Ge1 84.0(13) . . . . ?
Ge2 Si6 Si7 Ge1 -36.4(6) . . . . ?
C20 Si8 Si9 C16 -79.5(14) . . . . ?
C19 Si8 Si9 C16 37.8(11) . . . . ?
Ge1 Si8 Si9 C16 160.0(7) . . . . ?
C20 Si8 Si9 C21 34.8(15) . . . . ?
C19 Si8 Si9 C21 152.1(12) . . . . ?
Ge1 Si8 Si9 C21 -85.8(9) . . . . ?
C20 Si8 Si9 Ge2 156.6(11) . . . . ?
C19 Si8 Si9 Ge2 -86.1(9) . . . . ?
Ge1 Si8 Si9 Ge2 36.1(5) . . . . ?
C20 Si8 Ge1 Si2 -26.6(11) . . . . ?
C19 Si8 Ge1 Si2 -145.5(9) . . . . ?
Si9 Si8 Ge1 Si2 94.4(4) . . . . ?
C20 Si8 Ge1 Si3 91.8(10) . . . . ?
C19 Si8 Ge1 Si3 -27.1(10) . . . . ?
Si9 Si8 Ge1 Si3 -147.2(4) . . . . ?
C20 Si8 Ge1 Si1 -152.2(10) . . . . ?
C19 Si8 Ge1 Si1 88.9(10) . . . . ?
Si9 Si8 Ge1 Si1 -31.2(4) . . . . ?
C20 Si8 Ge1 Si7 -63.5(12) . . . . ?
C19 Si8 Ge1 Si7 177.6(13) . . . . ?
Si9 Si8 Ge1 Si7 57.5(7) . . . . ?
C17 Si7 Ge1 Si8 168.7(13) . . . . ?
C18 Si7 Ge1 Si8 48.1(12) . . . . ?
Si6 Si7 Ge1 Si8 -71.1(7) . . . . ?
C17 Si7 Ge1 Si2 21.5(10) . . . . ?
C18 Si7 Ge1 Si2 -99.1(11) . . . . ?
Si6 Si7 Ge1 Si2 141.7(4) . . . . ?
C17 Si7 Ge1 Si3 140.7(9) . . . . ?
C18 Si7 Ge1 Si3 20.1(11) . . . . ?
Si6 Si7 Ge1 Si3 -99.1(4) . . . . ?
C17 Si7 Ge1 Si1 -94.5(9) . . . . ?
C18 Si7 Ge1 Si1 144.9(11) . . . . ?
Si6 Si7 Ge1 Si1 25.7(5) . . . . ?
C16 Si6 Ge2 Si5 39.6(9) . . . . ?
C15 Si6 Ge2 Si5 150.0(13) . . . . ?
Si7 Si6 Ge2 Si5 -92.7(5) . . . . ?
C16 Si6 Ge2 Si4 -77.8(9) . . . . ?
C15 Si6 Ge2 Si4 32.5(13) . . . . ?
Si7 Si6 Ge2 Si4 149.8(4) . . . . ?
C16 Si6 Ge2 Si1 165.5(8) . . . . ?
C15 Si6 Ge2 Si1 -84.1(13) . . . . ?
Si7 Si6 Ge2 Si1 33.2(5) . . . . ?
C16 Si6 Ge2 Si9 77.3(10) . . . . ?
C15 Si6 Ge2 Si9 -172.4(15) . . . . ?
Si7 Si6 Ge2 Si9 -55.1(5) . . . . ?
C16 Si9 Ge2 Si6 -58.6(10) . . . . ?
C21 Si9 Ge2 Si6 -170.5(11) . . . . ?
Si8 Si9 Ge2 Si6 70.9(6) . . . . ?
C16 Si9 Ge2 Si5 88.7(9) . . . . ?
C21 Si9 Ge2 Si5 -23.2(8) . . . . ?
Si8 Si9 Ge2 Si5 -141.8(4) . . . . ?
C16 Si9 Ge2 Si4 -30.6(9) . . . . ?
C21 Si9 Ge2 Si4 -142.4(8) . . . . ?
Si8 Si9 Ge2 Si4 99.0(4) . . . . ?
C16 Si9 Ge2 Si1 -156.1(8) . . . . ?
C21 Si9 Ge2 Si1 92.1(8) . . . . ?
Si8 Si9 Ge2 Si1 -26.5(4) . . . . ?
Si6 Ge2 Si4 C10 -174.2(9) . . . . ?
Si5 Ge2 Si4 C10 60.6(9) . . . . ?
Si1 Ge2 Si4 C10 -64.2(9) . . . . ?
Si9 Ge2 Si4 C10 175.5(9) . . . . ?
Si6 Ge2 Si4 C9 -54.8(11) . . . . ?
Si5 Ge2 Si4 C9 179.9(11) . . . . ?
Si1 Ge2 Si4 C9 55.1(11) . . . . ?
Si9 Ge2 Si4 C9 -65.2(11) . . . . ?
Si6 Ge2 Si4 C11 65.0(8) . . . . ?
Si5 Ge2 Si4 C11 -60.3(8) . . . . ?
Si1 Ge2 Si4 C11 174.9(7) . . . . ?
Si9 Ge2 Si4 C11 54.6(8) . . . . ?
Si8 Ge1 Si1 C2 135.0(4) . . . . ?
Si2 Ge1 Si1 C2 5.2(4) . . . . ?
Si3 Ge1 Si1 C2 -115.4(4) . . . . ?
Si7 Ge1 Si1 C2 114.7(4) . . . . ?
Si8 Ge1 Si1 C1 -107.6(5) . . . . ?
Si2 Ge1 Si1 C1 122.6(4) . . . . ?
Si3 Ge1 Si1 C1 2.0(4) . . . . ?
Si7 Ge1 Si1 C1 -127.9(5) . . . . ?
Si8 Ge1 Si1 Ge2 14.1(3) . . . . ?
Si2 Ge1 Si1 Ge2 -115.74(13) . . . . ?
Si3 Ge1 Si1 Ge2 123.68(19) . . . . ?
Si7 Ge1 Si1 Ge2 -6.3(2) . . . . ?
Si6 Ge2 Si1 C2 -136.9(5) . . . . ?
Si5 Ge2 Si1 C2 -5.8(4) . . . . ?
Si4 Ge2 Si1 C2 118.0(4) . . . . ?
Si9 Ge2 Si1 C2 -114.0(4) . . . . ?
Si6 Ge2 Si1 C1 106.9(5) . . . . ?
Si5 Ge2 Si1 C1 -122.0(5) . . . . ?
Si4 Ge2 Si1 C1 1.9(5) . . . . ?
Si9 Ge2 Si1 C1 129.9(5) . . . . ?
Si6 Ge2 Si1 Ge1 -15.5(3) . . . . ?
Si5 Ge2 Si1 Ge1 115.61(15) . . . . ?
Si4 Ge2 Si1 Ge1 -120.50(18) . . . . ?
Si9 Ge2 Si1 Ge1 7.5(2) . . . . ?
Si8 Ge1 Si2 C4 53.4(10) . . . . ?
Si3 Ge1 Si2 C4 -61.4(10) . . . . ?
Si1 Ge1 Si2 C4 176.6(9) . . . . ?
Si7 Ge1 Si2 C4 65.4(10) . . . . ?
Si8 Ge1 Si2 C3 -64.7(8) . . . . ?
Si3 Ge1 Si2 C3 -179.5(8) . . . . ?
Si1 Ge1 Si2 C3 58.4(8) . . . . ?
Si7 Ge1 Si2 C3 -52.8(8) . . . . ?
Si8 Ge1 Si2 C5 174.4(8) . . . . ?
Si3 Ge1 Si2 C5 59.6(8) . . . . ?
Si1 Ge1 Si2 C5 -62.5(8) . . . . ?
Si7 Ge1 Si2 C5 -173.7(8) . . . . ?
Si8 Ge1 Si3 C8 53.5(12) . . . . ?
Si2 Ge1 Si3 C8 178.7(11) . . . . ?
Si1 Ge1 Si3 C8 -59.0(12) . . . . ?
Si7 Ge1 Si3 C8 62.8(12) . . . . ?
Si8 Ge1 Si3 C6 -66.7(8) . . . . ?
Si2 Ge1 Si3 C6 58.6(8) . . . . ?
Si1 Ge1 Si3 C6 -179.2(8) . . . . ?
Si7 Ge1 Si3 C6 -57.4(8) . . . . ?
Si8 Ge1 Si3 C7 173.8(8) . . . . ?
Si2 Ge1 Si3 C7 -61.0(8) . . . . ?
Si1 Ge1 Si3 C7 61.3(8) . . . . ?
Si7 Ge1 Si3 C7 -176.9(8) . . . . ?
Si6 Ge2 Si5 C12 -174.5(8) . . . . ?
Si4 Ge2 Si5 C12 -63.6(8) . . . . ?
Si1 Ge2 Si5 C12 62.5(8) . . . . ?
Si9 Ge2 Si5 C12 171.8(8) . . . . ?
Si6 Ge2 Si5 C14 64.9(11) . . . . ?
Si4 Ge2 Si5 C14 175.8(11) . . . . ?
Si1 Ge2 Si5 C14 -58.1(11) . . . . ?
Si9 Ge2 Si5 C14 51.2(11) . . . . ?
Si6 Ge2 Si5 C13 -52.7(8) . . . . ?
Si4 Ge2 Si5 C13 58.2(8) . . . . ?
Si1 Ge2 Si5 C13 -175.7(7) . . . . ?
Si9 Ge2 Si5 C13 -66.4(8) . . . . ?
C15 Si6 C16 Si9 161.2(13) . . . . ?
Si7 Si6 C16 Si9 49.3(7) . . . . ?
Ge2 Si6 C16 Si9 -79.6(8) . . . . ?
C21 Si9 C16 Si6 -179.2(11) . . . . ?
Si8 Si9 C16 Si6 -60.9(8) . . . . ?
Ge2 Si9 C16 Si6 60.8(8) . . . . ?
 
_diffrn_measured_fraction_theta_max    1.000
_diffrn_reflns_theta_full              25.00
_diffrn_measured_fraction_theta_full   1.000
_refine_diff_density_max    1.392
_refine_diff_density_min   -1.080
_refine_diff_density_rms    0.136

#===END

data_26_945j
 
_audit_creation_method            SHELXL-97
_chemical_name_systematic
;
 ?
;
_chemical_name_common             ?
_chemical_melting_point           ?
_chemical_formula_moiety          ?
_chemical_formula_sum
 'C18 H48 Ge Si4'
_chemical_formula_weight          449.51
 
loop_
 _atom_type_symbol
 _atom_type_description
 _atom_type_scat_dispersion_real
 _atom_type_scat_dispersion_imag
 _atom_type_scat_source
 'C'  'C'   0.0033   0.0016
 'International Tables Vol C Tables 4.2.6.8 and 6.1.1.4'
 'H'  'H'   0.0000   0.0000
 'International Tables Vol C Tables 4.2.6.8 and 6.1.1.4'
 'Si'  'Si'   0.0817   0.0704
 'International Tables Vol C Tables 4.2.6.8 and 6.1.1.4'
 'Ge'  'Ge'   0.1547   1.8001
 'International Tables Vol C Tables 4.2.6.8 and 6.1.1.4'
 
_symmetry_cell_setting            hexagonal
_symmetry_space_group_name_H-M    R3
 
loop_
 _symmetry_equiv_pos_as_xyz
 'x, y, z'
 '-y, x-y, z'
 '-x+y, -x, z'
 'x+2/3, y+1/3, z+1/3'
 '-y+2/3, x-y+1/3, z+1/3'
 '-x+y+2/3, -x+1/3, z+1/3'
 'x+1/3, y+2/3, z+2/3'
 '-y+1/3, x-y+2/3, z+2/3'
 '-x+y+1/3, -x+2/3, z+2/3'
 
_cell_length_a                    14.513(2)
_cell_length_b                    14.513(2)
_cell_length_c                    10.772(2)
_cell_angle_alpha                 90.00
_cell_angle_beta                  90.00
_cell_angle_gamma                 120.00
_cell_volume                      1965.0(6)
_cell_formula_units_Z             3
_cell_measurement_temperature     100(2)
_cell_measurement_reflns_used     4913
_cell_measurement_theta_min       4.968
_cell_measurement_theta_max       52.540
 
_exptl_crystal_description        blocks
_exptl_crystal_colour             colorless
_exptl_crystal_size_max           0.32
_exptl_crystal_size_mid           0.22
_exptl_crystal_size_min           0.22
_exptl_crystal_density_meas       ?
_exptl_crystal_density_diffrn     1.140
_exptl_crystal_density_method     'not measured'
_exptl_crystal_F_000              732
_exptl_absorpt_coefficient_mu     1.352
_exptl_absorpt_correction_type    multi-scan
_exptl_absorpt_correction_T_min   0.6715
_exptl_absorpt_correction_T_max   0.7552
_exptl_absorpt_process_details    SADABS
 
_exptl_special_details
;
 ?
;
 
_diffrn_ambient_temperature       100(2)
_diffrn_radiation_wavelength      0.71073
_diffrn_radiation_type            MoK\a
_diffrn_radiation_source          'fine-focus sealed tube'
_diffrn_radiation_monochromator   graphite
_diffrn_measurement_device_type   'SMART APEX' 
_diffrn_measurement_method        '\w scans'
_diffrn_detector_area_resol_mean  ?
_diffrn_standards_number          ?
_diffrn_standards_interval_count  ?
_diffrn_standards_interval_time   ?
_diffrn_standards_decay_%         ?
_diffrn_reflns_number             5013
_diffrn_reflns_av_R_equivalents   0.0319
_diffrn_reflns_av_sigmaI/netI     0.0466
_diffrn_reflns_limit_h_min        -18
_diffrn_reflns_limit_h_max        17
_diffrn_reflns_limit_k_min        -18
_diffrn_reflns_limit_k_max        18
_diffrn_reflns_limit_l_min        -13
_diffrn_reflns_limit_l_max        13
_diffrn_reflns_theta_min          2.49
_diffrn_reflns_theta_max          26.29
_reflns_number_total              1760
_reflns_number_gt                 1719
_reflns_threshold_expression      >2sigma(I)
 
_computing_data_collection        'Bruker XSCANS'
_computing_cell_refinement        'Bruker XSCANS'
_computing_data_reduction         'Bruker SHELXTL'
_computing_structure_solution     'SHELXS-97 (Sheldrick, 1990)'
_computing_structure_refinement   'SHELXL-97 (Sheldrick, 1997)'
_computing_molecular_graphics     'Bruker SHELXTL'
_computing_publication_material   'Bruker SHELXTL'
 
_refine_special_details
;
 Refinement of F^2^ against ALL reflections.  The weighted R-factor wR and
 goodness of fit S are based on F^2^, conventional R-factors R are based
 on F, with F set to zero for negative F^2^. The threshold expression of
 F^2^ > 2sigma(F^2^) is used only for calculating R-factors(gt) etc. and is
 not relevant to the choice of reflections for refinement.  R-factors based
 on F^2^ are statistically about twice as large as those based on F, and R-
 factors based on ALL data will be even larger.
;
 
_refine_ls_structure_factor_coef  Fsqd
_refine_ls_matrix_type            full
_refine_ls_weighting_scheme       calc
_refine_ls_weighting_details
 'calc w=1/[\s^2^(Fo^2^)+(0.0150P)^2^+0.0000P] where P=(Fo^2^+2Fc^2^)/3'
_atom_sites_solution_primary      direct
_atom_sites_solution_secondary    difmap
_atom_sites_solution_hydrogens    geom
_refine_ls_hydrogen_treatment     mixed
_refine_ls_extinction_method      none
_refine_ls_extinction_coef        ?
_refine_ls_abs_structure_details
 'Flack H D (1983), Acta Cryst. A39, 876-881'
_refine_ls_abs_structure_Flack    0.040(9)
_refine_ls_number_reflns          1760
_refine_ls_number_parameters      79
_refine_ls_number_restraints      1
_refine_ls_R_factor_all           0.0233
_refine_ls_R_factor_gt            0.0228
_refine_ls_wR_factor_ref          0.0542
_refine_ls_wR_factor_gt           0.0540
_refine_ls_goodness_of_fit_ref    1.026
_refine_ls_restrained_S_all       1.026
_refine_ls_shift/su_max           0.001
_refine_ls_shift/su_mean          0.000
 
loop_
 _atom_site_label
 _atom_site_type_symbol
 _atom_site_fract_x
 _atom_site_fract_y
 _atom_site_fract_z
 _atom_site_U_iso_or_equiv
 _atom_site_adp_type
 _atom_site_occupancy
 _atom_site_symmetry_multiplicity
 _atom_site_calc_flag
 _atom_site_refinement_flags
 _atom_site_disorder_assembly
 _atom_site_disorder_group
Ge1 Ge 0.0000 1.0000 0.55423(3) 0.01469(11) Uani 1 3 d S . .
Si1 Si 0.0000 1.0000 0.77840(9) 0.0135(2) Uani 1 3 d S . .
Si2 Si 0.05997(5) 0.88871(5) 0.86193(6) 0.01784(15) Uani 1 1 d . . .
C1 C -0.0038(2) 0.75271(19) 0.7904(2) 0.0255(5) Uani 1 1 d . . .
H1A H 0.0228 0.7103 0.8314 0.038 Uiso 1 1 calc R . .
H1B H 0.0137 0.7590 0.7018 0.038 Uiso 1 1 calc R . .
H1C H -0.0812 0.7178 0.8005 0.038 Uiso 1 1 calc R . .
C2 C 0.0291(2) 0.8671(2) 1.0325(2) 0.0267(6) Uani 1 1 d . . .
H2A H 0.0601 0.8263 1.0675 0.040 Uiso 1 1 calc R . .
H2B H -0.0482 0.8275 1.0444 0.040 Uiso 1 1 calc R . .
H2C H 0.0592 0.9360 1.0745 0.040 Uiso 1 1 calc R . .
C3 C 0.2074(2) 0.9498(2) 0.8435(2) 0.0289(6) Uani 1 1 d . . .
H3A H 0.2257 0.9598 0.7551 0.043 Uiso 1 1 calc R . .
H3B H 0.2303 0.9027 0.8801 0.043 Uiso 1 1 calc R . .
H3C H 0.2434 1.0188 0.8858 0.043 Uiso 1 1 calc R . .
C4 C 0.02274(17) 1.14292(17) 0.49373(19) 0.0137(4) Uani 1 1 d . . .
H4 H 0.0822(18) 1.199(2) 0.544(2) 0.016 Uiso 1 1 calc . . .
C5 C 0.0554(2) 1.1639(2) 0.3582(2) 0.0284(6) Uani 1 1 d . . .
H5A H 0.0614 1.2314 0.3326 0.043 Uiso 1 1 calc R . .
H5B H 0.0018 1.1060 0.3071 0.043 Uiso 1 1 calc R . .
H5C H 0.1243 1.1677 0.3474 0.043 Uiso 1 1 calc R . .
C6 C -0.0742(2) 1.1499(2) 0.5205(2) 0.0269(6) Uani 1 1 d . . .
H6A H -0.1343 1.0952 0.4730 0.040 Uiso 1 1 calc R . .
H6B H -0.0617 1.2204 0.4967 0.040 Uiso 1 1 calc R . .
H6C H -0.0903 1.1387 0.6094 0.040 Uiso 1 1 calc R . .
 
loop_
 _atom_site_aniso_label
 _atom_site_aniso_U_11
 _atom_site_aniso_U_22
 _atom_site_aniso_U_33
 _atom_site_aniso_U_23
 _atom_site_aniso_U_13
 _atom_site_aniso_U_12
Ge1 0.01543(14) 0.01543(14) 0.01321(19) 0.000 0.000 0.00772(7)
Si1 0.0139(3) 0.0139(3) 0.0126(5) 0.000 0.000 0.00694(16)
Si2 0.0199(3) 0.0187(3) 0.0170(3) 0.0023(3) 0.0001(3) 0.0112(3)
C1 0.0320(14) 0.0218(13) 0.0271(13) 0.0010(10) 0.0029(11) 0.0167(12)
C2 0.0380(15) 0.0261(14) 0.0184(12) 0.0055(10) 0.0007(11) 0.0179(13)
C3 0.0242(13) 0.0313(14) 0.0349(15) 0.0076(12) -0.0012(11) 0.0166(12)
C4 0.0133(11) 0.0144(11) 0.0076(10) 0.0001(8) -0.0027(8) 0.0026(9)
C5 0.0340(15) 0.0285(14) 0.0239(13) 0.0079(10) 0.0030(11) 0.0165(12)
C6 0.0310(14) 0.0258(14) 0.0273(14) 0.0009(11) -0.0001(11) 0.0167(12)
 
_geom_special_details
;
 All esds (except the esd in the dihedral angle between two l.s. planes)
 are estimated using the full covariance matrix.  The cell esds are taken
 into account individually in the estimation of esds in distances, angles
 and torsion angles; correlations between esds in cell parameters are only
 used when they are defined by crystal symmetry.  An approximate (isotropic)
 treatment of cell esds is used for estimating esds involving l.s. planes.
;
 
loop_
 _geom_bond_atom_site_label_1
 _geom_bond_atom_site_label_2
 _geom_bond_distance
 _geom_bond_site_symmetry_2
 _geom_bond_publ_flag
Ge1 C4 2.038(2) . ?
Ge1 C4 2.038(2) 2_675 ?
Ge1 C4 2.038(2) 3_465 ?
Ge1 Si1 2.4148(11) . ?
Si1 Si2 2.3625(8) 3_465 ?
Si1 Si2 2.3625(8) 2_675 ?
Si1 Si2 2.3626(8) . ?
Si2 C3 1.873(3) . ?
Si2 C1 1.876(2) . ?
Si2 C2 1.880(2) . ?
C4 C6 1.488(3) . ?
C4 C5 1.518(3) . ?
 
loop_
 _geom_angle_atom_site_label_1
 _geom_angle_atom_site_label_2
 _geom_angle_atom_site_label_3
 _geom_angle
 _geom_angle_site_symmetry_1
 _geom_angle_site_symmetry_3
 _geom_angle_publ_flag
C4 Ge1 C4 110.28(6) . 2_675 ?
C4 Ge1 C4 110.28(6) . 3_465 ?
C4 Ge1 C4 110.28(6) 2_675 3_465 ?
C4 Ge1 Si1 108.65(6) . . ?
C4 Ge1 Si1 108.65(6) 2_675 . ?
C4 Ge1 Si1 108.65(6) 3_465 . ?
Si2 Si1 Si2 106.41(3) 3_465 2_675 ?
Si2 Si1 Si2 106.40(3) 3_465 . ?
Si2 Si1 Si2 106.40(3) 2_675 . ?
Si2 Si1 Ge1 112.39(3) 3_465 . ?
Si2 Si1 Ge1 112.39(3) 2_675 . ?
Si2 Si1 Ge1 112.39(3) . . ?
C3 Si2 C1 107.49(12) . . ?
C3 Si2 C2 107.65(12) . . ?
C1 Si2 C2 105.95(12) . . ?
C3 Si2 Si1 111.13(8) . . ?
C1 Si2 Si1 113.96(8) . . ?
C2 Si2 Si1 110.35(9) . . ?
C6 C4 C5 112.59(19) . . ?
C6 C4 Ge1 109.26(15) . . ?
C5 C4 Ge1 112.75(16) . . ?
 
loop_
 _geom_torsion_atom_site_label_1
 _geom_torsion_atom_site_label_2
 _geom_torsion_atom_site_label_3
 _geom_torsion_atom_site_label_4
 _geom_torsion
 _geom_torsion_site_symmetry_1
 _geom_torsion_site_symmetry_2
 _geom_torsion_site_symmetry_3
 _geom_torsion_site_symmetry_4
 _geom_torsion_publ_flag
C4 Ge1 Si1 Si2 88.70(6) . . . 3_465 ?
C4 Ge1 Si1 Si2 -31.30(6) 2_675 . . 3_465 ?
C4 Ge1 Si1 Si2 -151.30(6) 3_465 . . 3_465 ?
C4 Ge1 Si1 Si2 -31.30(6) . . . 2_675 ?
C4 Ge1 Si1 Si2 -151.30(6) 2_675 . . 2_675 ?
C4 Ge1 Si1 Si2 88.70(6) 3_465 . . 2_675 ?
C4 Ge1 Si1 Si2 -151.30(6) . . . . ?
C4 Ge1 Si1 Si2 88.70(6) 2_675 . . . ?
C4 Ge1 Si1 Si2 -31.30(6) 3_465 . . . ?
Si2 Si1 Si2 C3 -162.96(9) 3_465 . . . ?
Si2 Si1 Si2 C3 -49.78(11) 2_675 . . . ?
Ge1 Si1 Si2 C3 73.63(10) . . . . ?
Si2 Si1 Si2 C1 75.43(10) 3_465 . . . ?
Si2 Si1 Si2 C1 -171.39(9) 2_675 . . . ?
Ge1 Si1 Si2 C1 -47.98(9) . . . . ?
Si2 Si1 Si2 C2 -43.62(10) 3_465 . . . ?
Si2 Si1 Si2 C2 69.56(10) 2_675 . . . ?
Ge1 Si1 Si2 C2 -167.03(10) . . . . ?
C4 Ge1 C4 C6 48.5(2) 2_675 . . . ?
C4 Ge1 C4 C6 170.55(12) 3_465 . . . ?
Si1 Ge1 C4 C6 -70.46(16) . . . . ?
C4 Ge1 C4 C5 -77.47(15) 2_675 . . . ?
C4 Ge1 C4 C5 44.56(18) 3_465 . . . ?
Si1 Ge1 C4 C5 163.54(15) . . . . ?
 
_diffrn_measured_fraction_theta_max    0.999
_diffrn_reflns_theta_full              26.29
_diffrn_measured_fraction_theta_full   0.999
_refine_diff_density_max    0.385
_refine_diff_density_min   -0.192
_refine_diff_density_rms    0.052

#===END

data_28_782j
 
_audit_creation_method            SHELXL-97
_chemical_name_systematic
;
 ?
;
_chemical_name_common             ?
_chemical_melting_point           ?
_chemical_formula_moiety          ?
_chemical_formula_sum
 'C18 H48 Ge5'
_chemical_formula_weight          627.51
 
loop_
 _atom_type_symbol
 _atom_type_description
 _atom_type_scat_dispersion_real
 _atom_type_scat_dispersion_imag
 _atom_type_scat_source
 'C'  'C'   0.0033   0.0016
 'International Tables Vol C Tables 4.2.6.8 and 6.1.1.4'
 'H'  'H'   0.0000   0.0000
 'International Tables Vol C Tables 4.2.6.8 and 6.1.1.4'
 'Ge'  'Ge'   0.1547   1.8001
 'International Tables Vol C Tables 4.2.6.8 and 6.1.1.4'
 
_symmetry_cell_setting            hexagonal
_symmetry_space_group_name_H-M    R3
 
loop_
 _symmetry_equiv_pos_as_xyz
 'x, y, z'
 '-y, x-y, z'
 '-x+y, -x, z'
 'x+2/3, y+1/3, z+1/3'
 '-y+2/3, x-y+1/3, z+1/3'
 '-x+y+2/3, -x+1/3, z+1/3'
 'x+1/3, y+2/3, z+2/3'
 '-y+1/3, x-y+2/3, z+2/3'
 '-x+y+1/3, -x+2/3, z+2/3'
 
_cell_length_a                    14.643(2)
_cell_length_b                    14.643(2)
_cell_length_c                    10.892(2)
_cell_angle_alpha                 90.00
_cell_angle_beta                  90.00
_cell_angle_gamma                 120.00
_cell_volume                      2022.5(6)
_cell_formula_units_Z             3
_cell_measurement_temperature     100(2)
_cell_measurement_reflns_used     3399
_cell_measurement_theta_min       4.918
_cell_measurement_theta_max       52.521
 
_exptl_crystal_description        blocks
_exptl_crystal_colour             colorless
_exptl_crystal_size_max           0.35
_exptl_crystal_size_mid           0.28
_exptl_crystal_size_min           0.16
_exptl_crystal_density_meas       ?
_exptl_crystal_density_diffrn     1.546
_exptl_crystal_density_method     'not measured'
_exptl_crystal_F_000              948
_exptl_absorpt_coefficient_mu     5.509
_exptl_absorpt_correction_type    multi-scan
_exptl_absorpt_correction_T_min   0.2487
_exptl_absorpt_correction_T_max   0.4727
_exptl_absorpt_process_details    SADABS
 
_exptl_special_details
;
 ?
;
 
_diffrn_ambient_temperature       100(2)
_diffrn_radiation_wavelength      0.71073
_diffrn_radiation_type            MoK\a
_diffrn_radiation_source          'fine-focus sealed tube'
_diffrn_radiation_monochromator   graphite
_diffrn_measurement_device_type   'SMART APEX' 
_diffrn_measurement_method        '\w scans' 
_diffrn_detector_area_resol_mean  ?
_diffrn_standards_number          ?
_diffrn_standards_interval_count  ?
_diffrn_standards_interval_time   ?
_diffrn_standards_decay_%         ?
_diffrn_reflns_number             3950
_diffrn_reflns_av_R_equivalents   0.0541
_diffrn_reflns_av_sigmaI/netI     0.0588
_diffrn_reflns_limit_h_min        -14
_diffrn_reflns_limit_h_max        18
_diffrn_reflns_limit_k_min        -18
_diffrn_reflns_limit_k_max        18
_diffrn_reflns_limit_l_min        -13
_diffrn_reflns_limit_l_max        13
_diffrn_reflns_theta_min          2.47
_diffrn_reflns_theta_max          26.29
_reflns_number_total              1789
_reflns_number_gt                 1765
_reflns_threshold_expression      >2sigma(I)
 
_computing_data_collection        'Bruker XSCANS'
_computing_cell_refinement        'Bruker XSCANS'
_computing_data_reduction         'Bruker SHELXTL'
_computing_structure_solution     'SHELXS-97 (Sheldrick, 1990)'
_computing_structure_refinement   'SHELXL-97 (Sheldrick, 1997)'
_computing_molecular_graphics     'Bruker SHELXTL'
_computing_publication_material   'Bruker SHELXTL'
 
_refine_special_details
;
 Refinement of F^2^ against ALL reflections.  The weighted R-factor wR and
 goodness of fit S are based on F^2^, conventional R-factors R are based
 on F, with F set to zero for negative F^2^. The threshold expression of
 F^2^ > 2sigma(F^2^) is used only for calculating R-factors(gt) etc. and is
 not relevant to the choice of reflections for refinement.  R-factors based
 on F^2^ are statistically about twice as large as those based on F, and R-
 factors based on ALL data will be even larger.
;
 
_refine_ls_structure_factor_coef  Fsqd
_refine_ls_matrix_type            full
_refine_ls_weighting_scheme       calc
_refine_ls_weighting_details
 'calc w=1/[\s^2^(Fo^2^)+(0.0310P)^2^+0.0000P] where P=(Fo^2^+2Fc^2^)/3'
_atom_sites_solution_primary      direct
_atom_sites_solution_secondary    difmap
_atom_sites_solution_hydrogens    geom
_refine_ls_hydrogen_treatment     constr
_refine_ls_extinction_method      none
_refine_ls_extinction_coef        ?
_refine_ls_abs_structure_details
 'Flack H D (1983), Acta Cryst. A39, 876-881'
_refine_ls_abs_structure_Flack    0.02(2)
_refine_ls_number_reflns          1789
_refine_ls_number_parameters      76
_refine_ls_number_restraints      1
_refine_ls_R_factor_all           0.0295
_refine_ls_R_factor_gt            0.0289
_refine_ls_wR_factor_ref          0.0705
_refine_ls_wR_factor_gt           0.0702
_refine_ls_goodness_of_fit_ref    1.026
_refine_ls_restrained_S_all       1.026
_refine_ls_shift/su_max           0.000
_refine_ls_shift/su_mean          0.000
 
loop_
 _atom_site_label
 _atom_site_type_symbol
 _atom_site_fract_x
 _atom_site_fract_y
 _atom_site_fract_z
 _atom_site_U_iso_or_equiv
 _atom_site_adp_type
 _atom_site_occupancy
 _atom_site_symmetry_multiplicity
 _atom_site_calc_flag
 _atom_site_refinement_flags
 _atom_site_disorder_assembly
 _atom_site_disorder_group
Ge1 Ge 1.0000 0.0000 0.34727(6) 0.01193(15) Uani 1 3 d S . .
Ge2 Ge 1.0000 0.0000 0.12286(6) 0.01203(16) Uani 1 3 d S . .
Ge3 Ge 1.06066(3) 0.17394(3) 0.43472(3) 0.01635(12) Uani 1 1 d . . .
C1 C 0.8608(3) -0.0227(3) 0.0673(3) 0.0165(8) Uani 1 1 d . . .
H1 H 0.8058 -0.0821 0.1173 0.020 Uiso 1 1 calc R . .
C3 C 0.8354(3) -0.0543(3) -0.0676(4) 0.0225(9) Uani 1 1 d . . .
H3A H 0.7649 -0.0661 -0.0868 0.034 Uiso 1 1 calc R . .
H3B H 0.8374 -0.1193 -0.0827 0.034 Uiso 1 1 calc R . .
H3C H 0.8875 0.0022 -0.1199 0.034 Uiso 1 1 calc R . .
C2 C 0.8514(3) 0.0747(3) 0.0960(4) 0.0232(9) Uani 1 1 d . . .
H2A H 0.9054 0.1354 0.0503 0.035 Uiso 1 1 calc R . .
H2B H 0.8615 0.0896 0.1842 0.035 Uiso 1 1 calc R . .
H2C H 0.7813 0.0614 0.0719 0.035 Uiso 1 1 calc R . .
C4 C 1.0319(4) 0.1634(3) 0.6122(4) 0.0277(10) Uani 1 1 d . . .
H4A H 1.0584 0.1206 0.6507 0.042 Uiso 1 1 calc R . .
H4B H 0.9557 0.1301 0.6258 0.042 Uiso 1 1 calc R . .
H4C H 1.0673 0.2341 0.6484 0.042 Uiso 1 1 calc R . .
C5 C 1.2125(3) 0.2649(4) 0.4136(5) 0.0320(10) Uani 1 1 d . . .
H5A H 1.2296 0.2737 0.3259 0.048 Uiso 1 1 calc R . .
H5B H 1.2494 0.2328 0.4539 0.048 Uiso 1 1 calc R . .
H5C H 1.2348 0.3340 0.4505 0.048 Uiso 1 1 calc R . .
C6 C 0.9923(4) 0.2482(3) 0.3656(4) 0.0255(9) Uani 1 1 d . . .
H6A H 1.0200 0.3169 0.4059 0.038 Uiso 1 1 calc R . .
H6B H 0.9160 0.2063 0.3790 0.038 Uiso 1 1 calc R . .
H6C H 1.0067 0.2586 0.2773 0.038 Uiso 1 1 calc R . .
 
loop_
 _atom_site_aniso_label
 _atom_site_aniso_U_11
 _atom_site_aniso_U_22
 _atom_site_aniso_U_33
 _atom_site_aniso_U_23
 _atom_site_aniso_U_13
 _atom_site_aniso_U_12
Ge1 0.01401(19) 0.01401(19) 0.0078(3) 0.000 0.000 0.00700(10)
Ge2 0.0137(2) 0.0137(2) 0.0087(3) 0.000 0.000 0.00684(10)
Ge3 0.0195(2) 0.0161(2) 0.0130(2) -0.00256(16) -0.00091(15) 0.00855(17)
C1 0.0143(17) 0.023(2) 0.0141(18) 0.0032(15) -0.0007(14) 0.0103(15)
C3 0.022(2) 0.027(2) 0.0184(19) -0.0001(17) -0.0065(16) 0.0122(18)
C2 0.020(2) 0.025(2) 0.027(2) -0.0014(17) -0.0013(17) 0.0128(17)
C4 0.044(3) 0.027(2) 0.017(2) -0.0022(17) 0.004(2) 0.021(2)
C5 0.020(2) 0.024(2) 0.039(3) -0.012(2) -0.0015(19) 0.0006(18)
C6 0.037(2) 0.024(2) 0.021(2) 0.0000(17) -0.0021(19) 0.021(2)
 
_geom_special_details
;
 All esds (except the esd in the dihedral angle between two l.s. planes)
 are estimated using the full covariance matrix.  The cell esds are taken
 into account individually in the estimation of esds in distances, angles
 and torsion angles; correlations between esds in cell parameters are only
 used when they are defined by crystal symmetry.  An approximate (isotropic)
 treatment of cell esds is used for estimating esds involving l.s. planes.
;
 
loop_
 _geom_bond_atom_site_label_1
 _geom_bond_atom_site_label_2
 _geom_bond_distance
 _geom_bond_site_symmetry_2
 _geom_bond_publ_flag
Ge1 Ge3 2.4334(5) . ?
Ge1 Ge3 2.4334(5) 2_645 ?
Ge1 Ge3 2.4334(5) 3_765 ?
Ge1 Ge2 2.4442(10) . ?
Ge2 C1 1.989(4) 2_645 ?
Ge2 C1 1.989(4) 3_765 ?
Ge2 C1 1.989(4) . ?
Ge3 C5 1.952(4) . ?
Ge3 C6 1.960(4) . ?
Ge3 C4 1.968(4) . ?
C1 C3 1.530(5) . ?
C1 C2 1.532(6) . ?
 
loop_
 _geom_angle_atom_site_label_1
 _geom_angle_atom_site_label_2
 _geom_angle_atom_site_label_3
 _geom_angle
 _geom_angle_site_symmetry_1
 _geom_angle_site_symmetry_3
 _geom_angle_publ_flag
Ge3 Ge1 Ge3 105.674(18) . 2_645 ?
Ge3 Ge1 Ge3 105.675(18) . 3_765 ?
Ge3 Ge1 Ge3 105.675(18) 2_645 3_765 ?
Ge3 Ge1 Ge2 113.043(16) . . ?
Ge3 Ge1 Ge2 113.044(16) 2_645 . ?
Ge3 Ge1 Ge2 113.044(16) 3_765 . ?
C1 Ge2 C1 111.17(10) 2_645 3_765 ?
C1 Ge2 C1 111.17(10) 2_645 . ?
C1 Ge2 C1 111.18(10) 3_765 . ?
C1 Ge2 Ge1 107.71(11) 2_645 . ?
C1 Ge2 Ge1 107.71(11) 3_765 . ?
C1 Ge2 Ge1 107.71(11) . . ?
C5 Ge3 C6 107.4(2) . . ?
C5 Ge3 C4 107.2(2) . . ?
C6 Ge3 C4 105.81(19) . . ?
C5 Ge3 Ge1 111.30(14) . . ?
C6 Ge3 Ge1 114.21(13) . . ?
C4 Ge3 Ge1 110.51(13) . . ?
C3 C1 C2 110.8(3) . . ?
C3 C1 Ge2 114.6(3) . . ?
C2 C1 Ge2 110.1(3) . . ?
 
loop_
 _geom_torsion_atom_site_label_1
 _geom_torsion_atom_site_label_2
 _geom_torsion_atom_site_label_3
 _geom_torsion_atom_site_label_4
 _geom_torsion
 _geom_torsion_site_symmetry_1
 _geom_torsion_site_symmetry_2
 _geom_torsion_site_symmetry_3
 _geom_torsion_site_symmetry_4
 _geom_torsion_publ_flag
Ge3 Ge1 Ge2 C1 151.16(12) . . . 2_645 ?
Ge3 Ge1 Ge2 C1 -88.84(12) 2_645 . . 2_645 ?
Ge3 Ge1 Ge2 C1 31.16(12) 3_765 . . 2_645 ?
Ge3 Ge1 Ge2 C1 31.16(12) . . . 3_765 ?
Ge3 Ge1 Ge2 C1 151.16(12) 2_645 . . 3_765 ?
Ge3 Ge1 Ge2 C1 -88.84(12) 3_765 . . 3_765 ?
Ge3 Ge1 Ge2 C1 -88.84(12) . . . . ?
Ge3 Ge1 Ge2 C1 31.16(12) 2_645 . . . ?
Ge3 Ge1 Ge2 C1 151.16(12) 3_765 . . . ?
Ge3 Ge1 Ge3 C5 163.52(17) 2_645 . . . ?
Ge3 Ge1 Ge3 C5 51.79(17) 3_765 . . . ?
Ge2 Ge1 Ge3 C5 -72.35(17) . . . . ?
Ge3 Ge1 Ge3 C6 -74.61(15) 2_645 . . . ?
Ge3 Ge1 Ge3 C6 173.66(15) 3_765 . . . ?
Ge2 Ge1 Ge3 C6 49.53(15) . . . . ?
Ge3 Ge1 Ge3 C4 44.54(15) 2_645 . . . ?
Ge3 Ge1 Ge3 C4 -67.18(16) 3_765 . . . ?
Ge2 Ge1 Ge3 C4 168.68(15) . . . . ?
C1 Ge2 C1 C3 -46.6(3) 2_645 . . . ?
C1 Ge2 C1 C3 77.8(3) 3_765 . . . ?
Ge1 Ge2 C1 C3 -164.4(2) . . . . ?
C1 Ge2 C1 C2 -172.4(2) 2_645 . . . ?
C1 Ge2 C1 C2 -48.0(4) 3_765 . . . ?
Ge1 Ge2 C1 C2 69.8(3) . . . . ?
 
_diffrn_measured_fraction_theta_max    1.000
_diffrn_reflns_theta_full              26.29
_diffrn_measured_fraction_theta_full   1.000
_refine_diff_density_max    0.705
_refine_diff_density_min   -0.697
_refine_diff_density_rms    0.098

#===END
